# Supplementary material for: Water deficit response in nodulated soybean roots: a comprehensive transcriptome and translatome network analysis
Source: BMC Plant Biol. 2024 Jun 21;24:585. doi: 10.1186/s12870-024-05280-5 (PMC11191192; doi:10.1186/s12870-024-05280-5)
Supplement: Supplementary file 5 — Supplementary Material 5 [file 12870_2024_5280_MOESM5_ESM.xlsx]

## Sheet: horizontales
ME	0	1	2	3	4	5	6	7	8	9	10	11	12	13	14	15	16	17	18	19	20	21	22	23	24
NE_NC_DOWN_1_prot_WGCNA.txt	0	0	0	42	0	6	16	168	0	9	3	0	2	0	0	0	0	0	0	0	0	0	0	0	2
NE_NC_DOWN_10_prot_WGCNA.txt	7	0	1	1	0	12	1	21	0	0	2	0	10	0	1	0	0	0	0	0	0	0	2	1	0
NE_NC_DOWN_11_prot_WGCNA.txt	0	0	0	1	0	0	0	3	0	0	0	0	0	0	0	0	0	0	0	0	0	0	0	0	0
NE_NC_DOWN_12_prot_WGCNA.txt	5	8	1	32	6	48	14	49	5	53	14	50	18	12	0	0	0	0	17	11	0	0	0	0	2
NE_NC_DOWN_13_prot_WGCNA.txt	7	2	1	2	0	10	4	10	0	0	0	0	2	0	6	0	0	0	1	0	0	0	1	0	1
NE_NC_DOWN_14_prot_WGCNA.txt	9	1	13	27	0	5	21	37	7	12	8	38	8	0	0	0	0	0	5	2	1	0	0	0	0
NE_NC_DOWN_15_prot_WGCNA.txt	5	1	0	2	0	5	4	10	0	0	0	0	2	0	0	0	0	0	0	0	0	0	1	0	0
NE_NC_DOWN_6_prot_WGCNA.txt	0	0	0	3	0	3	3	1	0	0	1	0	0	0	0	0	0	0	0	0	0	0	0	0	0
NE_NC_DOWN_7_prot_WGCNA.txt	2	0	2	109	0	37	17	146	2	37	30	79	41	8	0	0	0	0	28	20	1	0	0	3	1
NE_NC_UP_1_prot_WGCNA.txt	0	0	0	112	0	10	27	87	0	0	1	0	0	0	0	0	0	0	0	0	0	1	0	0	1
NE_NC_UP_10_prot_WGCNA.txt	6	0	0	5	0	8	12	14	0	0	0	0	2	0	4	0	0	0	0	0	3	1	0	11	1
NE_NC_UP_11_prot_WGCNA.txt	0	0	0	5	0	0	6	0	0	0	2	0	0	0	0	0	0	0	0	0	0	0	0	0	0
NE_NC_UP_12_prot_WGCNA.txt	9	6	7	70	26	25	4	15	0	17	8	3	1	1	0	3	1	20	2	0	0	1	0	0	0
NE_NC_UP_13_prot_WGCNA.txt	2	0	1	1	1	4	4	7	0	0	0	0	2	0	1	0	0	0	0	0	0	0	0	2	0
NE_NC_UP_14_prot_WGCNA.txt	8	0	1	70	0	6	60	13	0	1	18	0	0	0	1	0	3	0	1	1	0	1	0	0	0
NE_NC_UP_15_prot_WGCNA.txt	4	0	4	0	0	3	7	4	0	1	0	0	2	0	5	0	0	0	0	0	1	1	0	3	0
NE_NC_UP_6_prot_WGCNA.txt	0	0	0	0	0	1	0	3	0	0	0	0	0	0	0	0	0	0	0	0	0	0	0	0	0
NE_NC_UP_7_prot_WGCNA.txt	10	0	4	211	4	22	55	15	1	4	37	0	0	0	0	0	0	1	5	3	0	3	0	0	1

## Sheet: Hoja 4
Condition DEG (o Contrast)?	Status	Regulation level	ME 0	ME 1	ME 2	ME 3	ME 4	ME 5	ME 6	ME 7	ME 8	ME 9	ME 10	ME 11	ME 12	ME 13	ME 14	ME 15	ME 16	ME 17	ME 18	ME 19	ME 20	ME 21	ME 22	ME 23	ME 24
N+WR vs NN+WR	Downregulated	1	0	0	0	0	0	0	0	0	0	0	0	0	2	1	0	0	0	0	0	0	3	0	0	0	0
N+WW vs NN+WW	Downregulated	TOTAL+PAR	4	0	0	2	1	0	0	0	1	2	13	0	3	0	2	0	0	0	0	0	0	0	0	0	0
N+WR vs NN+WR	Downregulated	11	0	0	0	0	0	0	0	0	0	0	0	0	1	0	0	0	0	0	0	0	2	0	0	0	0
N+WR vs NN+WR	Downregulated	TOTAL	8	1	2	5	0	1	4	48	0	0	3	0	1	22	0	0	0	0	5	3	0	0	0	4	0
N+WW vs NN+WW	Downregulated	TOTAL	11	5	0	2	5	1	1	4	2	3	13	0	5	0	2	0	0	3	0	0	1	0	0	0	0
N+WR vs NN+WR	Downregulated	PAR	2	3	2	1	6	0	6	22	0	0	0	0	4	2	0	0	0	0	0	0	1	0	0	0	1
N+WW vs NN+WW	Downregulated	PAR	13	5	0	6	6	0	0	5	0	2	9	0	5	0	1	0	0	0	0	0	4	0	1	1	0
N+WR vs NN+WR	Downregulated	6	0	0	0	0	0	0	0	1	0	0	0	0	0	0	0	0	0	0	0	0	0	0	0	0	0
N+WR vs NN+WR	Downregulated	TOTAL+PAR	2	0	2	8	0	0	5	64	0	0	0	0	1	14	0	0	0	0	2	1	0	0	0	4	0
N+WR vs NN+WR	Upregulated	1	0	0	0	0	0	0	0	0	0	1	3	0	113	0	0	0	0	0	0	0	2	0	0	0	0
N+WW vs NN+WW	Upregulated	TOTAL+PAR	5	0	2	2	1	1	0	4	7	28	22	65	24	0	7	0	0	0	0	0	3	0	0	1	0
N+WR vs NN+WR	Upregulated	11	0	0	0	0	0	0	0	0	0	0	0	0	1	0	0	0	0	0	0	0	0	0	0	0	0
N+WR vs NN+WR	Upregulated	TOTAL	1	0	0	3	0	0	1	4	0	1	1	0	0	1	0	0	0	0	0	0	0	0	1	0	0
N+WW vs NN+WW	Upregulated	TOTAL	6	1	3	5	2	0	2	4	8	23	15	61	5	1	0	0	0	0	0	0	1	0	0	0	0
N+WR vs NN+WR	Upregulated	PAR	1	2	1	4	0	0	2	3	0	1	0	0	1	2	1	0	0	0	0	0	0	0	0	0	0
N+WW vs NN+WW	Upregulated	PAR	3	2	17	3	2	2	0	2	3	15	1	4	8	0	4	0	0	0	0	0	1	0	0	2	1
N+WR vs NN+WR	Upregulated	6	0	0	0	1	0	0	0	0	1	0	1	0	1	0	0	0	0	0	0	0	0	0	0	0	0
N+WR vs NN+WR	Upregulated	TOTAL+PAR	0	1	0	1	0	0	2	4	0	1	3	0	3	0	0	0	0	0	1	1	0	0	0	0	0
N+WR vs N+WW	Downregulated	1	0	0	0	42	0	6	16	168	0	9	3	0	2	0	0	0	0	0	0	0	0	0	0	0	2
NN+WR vs NN+WW	Downregulated	TOTAL+PAR	7	0	1	1	0	12	1	21	0	0	2	0	10	0	1	0	0	0	0	0	0	0	2	1	0
N+WR vs N+WW	Downregulated	11	0	0	0	1	0	0	0	3	0	0	0	0	0	0	0	0	0	0	0	0	0	0	0	0	0
N+WR vs N+WW	Downregulated	TOTAL	5	8	1	32	6	48	14	49	5	53	14	50	18	12	0	0	0	0	17	11	0	0	0	0	2
NN+WR vs NN+WW	Downregulated	TOTAL	7	2	1	2	0	10	4	10	0	0	0	0	2	0	6	0	0	0	1	0	0	0	1	0	1
N+WR vs N+WW	Downregulated	PAR	9	1	13	27	0	5	21	37	7	12	8	38	8	0	0	0	0	0	5	2	1	0	0	0	0
NN+WR vs NN+WW	Downregulated	PAR	5	1	0	2	0	5	4	10	0	0	0	0	2	0	0	0	0	0	0	0	0	0	1	0	0
N+WR vs N+WW	Downregulated	6	0	0	0	3	0	3	3	1	0	0	1	0	0	0	0	0	0	0	0	0	0	0	0	0	0
N+WR vs N+WW	Downregulated	TOTAL+PAR	2	0	2	109	0	37	17	146	2	37	30	79	41	8	0	0	0	0	28	20	1	0	0	3	1
N+WR vs N+WW	Upregulated	1	0	0	0	112	0	10	27	87	0	0	1	0	0	0	0	0	0	0	0	0	0	1	0	0	1
NN+WR vs NN+WW	Upregulated	TOTAL+PAR	6	0	0	5	0	8	12	14	0	0	0	0	2	0	4	0	0	0	0	0	3	1	0	11	1
N+WR vs N+WW	Upregulated	11	0	0	0	5	0	0	6	0	0	0	2	0	0	0	0	0	0	0	0	0	0	0	0	0	0
N+WR vs N+WW	Upregulated	TOTAL	9	6	7	70	26	25	4	15	0	17	8	3	1	1	0	3	1	20	2	0	0	1	0	0	0
NN+WR vs NN+WW	Upregulated	TOTAL	2	0	1	1	1	4	4	7	0	0	0	0	2	0	1	0	0	0	0	0	0	0	0	2	0
N+WR vs N+WW	Upregulated	PAR	8	0	1	70	0	6	60	13	0	1	18	0	0	0	1	0	3	0	1	1	0	1	0	0	0
NN+WR vs NN+WW	Upregulated	PAR	4	0	4	0	0	3	7	4	0	1	0	0	2	0	5	0	0	0	0	0	1	1	0	3	0
N+WR vs N+WW	Upregulated	6	0	0	0	0	0	1	0	3	0	0	0	0	0	0	0	0	0	0	0	0	0	0	0	0	0
N+WR vs N+WW	Upregulated	TOTAL+PAR	10	0	4	211	4	22	55	15	1	4	37	0	0	0	0	0	0	1	5	3	0	3	0	0	1

## Sheet: SIN 1, 6, 11
Condition DEG (o Contrast)?	Status	Regulation level	ME 0	ME 1	ME 2	ME 3	ME 4	ME 5	ME 6	ME 7	ME 8	ME 9	ME 10	ME 11	ME 12	ME 13	ME 14	ME 15	ME 16	ME 17	ME 18	ME 19	ME 20	ME 21	ME 22	ME 23	ME 24
N+WW vs NN+WW	Downregulated	TOTAL+PAR	4	0	0	2	1	0	0	0	1	2	13	0	3	0	2	0	0	0	0	0	0	0	0	0	0
N+WR vs NN+WR	Downregulated	TOTAL	8	1	2	5	0	1	4	48	0	0	3	0	1	22	0	0	0	0	5	3	0	0	0	4	0
N+WW vs NN+WW	Downregulated	TOTAL	11	5	0	2	5	1	1	4	2	3	13	0	5	0	2	0	0	3	0	0	1	0	0	0	0
N+WR vs NN+WR	Downregulated	PAR	2	3	2	1	6	0	6	22	0	0	0	0	4	2	0	0	0	0	0	0	1	0	0	0	1
N+WW vs NN+WW	Downregulated	PAR	13	5	0	6	6	0	0	5	0	2	9	0	5	0	1	0	0	0	0	0	4	0	1	1	0
N+WR vs NN+WR	Downregulated	TOTAL+PAR	2	0	2	8	0	0	5	64	0	0	0	0	1	14	0	0	0	0	2	1	0	0	0	4	0
N+WW vs NN+WW	Upregulated	TOTAL+PAR	5	0	2	2	1	1	0	4	7	28	22	65	24	0	7	0	0	0	0	0	3	0	0	1	0
N+WR vs NN+WR	Upregulated	TOTAL	1	0	0	3	0	0	1	4	0	1	1	0	0	1	0	0	0	0	0	0	0	0	1	0	0
N+WW vs NN+WW	Upregulated	TOTAL	6	1	3	5	2	0	2	4	8	23	15	61	5	1	0	0	0	0	0	0	1	0	0	0	0
N+WR vs NN+WR	Upregulated	PAR	1	2	1	4	0	0	2	3	0	1	0	0	1	2	1	0	0	0	0	0	0	0	0	0	0
N+WW vs NN+WW	Upregulated	PAR	3	2	17	3	2	2	0	2	3	15	1	4	8	0	4	0	0	0	0	0	1	0	0	2	1
N+WR vs NN+WR	Upregulated	TOTAL+PAR	0	1	0	1	0	0	2	4	0	1	3	0	3	0	0	0	0	0	1	1	0	0	0	0	0
NN+WR vs NN+WW	Downregulated	TOTAL+PAR	7	0	1	1	0	12	1	21	0	0	2	0	10	0	1	0	0	0	0	0	0	0	2	1	0
N+WR vs N+WW	Downregulated	TOTAL	5	8	1	32	6	48	14	49	5	53	14	50	18	12	0	0	0	0	17	11	0	0	0	0	2
NN+WR vs NN+WW	Downregulated	TOTAL	7	2	1	2	0	10	4	10	0	0	0	0	2	0	6	0	0	0	1	0	0	0	1	0	1
N+WR vs N+WW	Downregulated	PAR	9	1	13	27	0	5	21	37	7	12	8	38	8	0	0	0	0	0	5	2	1	0	0	0	0
NN+WR vs NN+WW	Downregulated	PAR	5	1	0	2	0	5	4	10	0	0	0	0	2	0	0	0	0	0	0	0	0	0	1	0	0
N+WR vs N+WW	Downregulated	TOTAL+PAR	2	0	2	109	0	37	17	146	2	37	30	79	41	8	0	0	0	0	28	20	1	0	0	3	1
NN+WR vs NN+WW	Upregulated	TOTAL+PAR	6	0	0	5	0	8	12	14	0	0	0	0	2	0	4	0	0	0	0	0	3	1	0	11	1
N+WR vs N+WW	Upregulated	TOTAL	9	6	7	70	26	25	4	15	0	17	8	3	1	1	0	3	1	20	2	0	0	1	0	0	0
NN+WR vs NN+WW	Upregulated	TOTAL	2	0	1	1	1	4	4	7	0	0	0	0	2	0	1	0	0	0	0	0	0	0	0	2	0
N+WR vs N+WW	Upregulated	PAR	8	0	1	70	0	6	60	13	0	1	18	0	0	0	1	0	3	0	1	1	0	1	0	0	0
NN+WR vs NN+WW	Upregulated	PAR	4	0	4	0	0	3	7	4	0	1	0	0	2	0	5	0	0	0	0	0	1	1	0	3	0
N+WR vs N+WW	Upregulated	TOTAL+PAR	10	0	4	211	4	22	55	15	1	4	37	0	0	0	0	0	0	1	5	3	0	3	0	0	1

## Sheet: Table S1
Table S1. Sequencing general statistics
SAMPLE	Raw data (PE reads #)	Cleaned data (PE reads #)	% remained after cleaning	% mapping rate (whole transcriptome)	% mapping rate (transcriptome - rRNA)
1_PAR	25780177	24783267	0.9613	0.950284	0.324551
1_TOTAL	26475425	25691085	0.9704	0.908432	0.899474
10_PAR	24007195	22960847	0.9564	0.932863	0.382944
10_TOTAL	23876810	23058215	0.9657	0.906356	0.873371
11_PAR	31339703	30236265	0.9648	0.928781	0.822979
11_TOTAL	23324557	22647918	0.971	0.913626	0.909734
13_PAR	23156562	22508446	0.972	0.930617	0.923466
13_TOTAL	21041307	20369828	0.9681	0.91202	0.907145
14_PAR	27007853	26212436	0.9705	0.937076	0.854599
14_TOTAL	24190637	23409119	0.9677	0.906294	0.898275
16_PAR	31462441	30402234	0.9663	0.929729	0.901691
16_TOTAL	26192531	25483056	0.9729	0.915829	0.904996
17_PAR	24431994	23461373	0.9603	0.947225	0.274295
17_TOTAL	23112126	22228554	0.9618	0.90542	0.882045
19_PAR	24823506	24101545	0.9709	0.938575	0.909311
19_TOTAL	24267662	23577434	0.9716	0.915752	0.838479
2_PAR	24534639	23672684	0.9649	0.954063	0.279755
2_TOTAL	27257243	26350098	0.9667	0.912198	0.895027
5_PAR	31204927	30187501	0.9674	0.937615	0.571056
5_TOTAL	31454539	30015059	0.9542	0.898039	0.849177
7_PAR	31323611	30061209	0.9597	0.923679	0.75346
7_TOTAL	23853178	23156354	0.9708	0.914575	0.853696
9_PAR	28853297	27680850	0.9594	0.951213	0.224757
9_TOTAL	25134095	24355949	0.969	0.911709	0.901814

## Sheet: Table S2
Table S2. Fold change (FC) at the transcriptome (TOT) and translatome (PAR) level in each of the four comparisons among the combined treatments analyzed.
geneid	Condition DEG	Status_Regulation level	log2FoldChange.PAR	padj.PAR	log2FoldChange.TOT	padj.TOT	Description
100800186	i) N+WR vs N+WW	Up_PAR	2.63341	0.00223462	0.136598	0.667713	zeaxanthin epoxidase
106794147	i) N+WR vs N+WW	Up_PAR	2.57452	0.000752194	0.994052	0.0171316	probable pectinesterase/pectinesterase inhibitor 20
100816458	i) N+WR vs N+WW	Up_PAR	2.26208	0.000479291	0.422454	0.148697	uncharacterized LOC100816458
100810946	i) N+WR vs N+WW	Up_PAR	2.21516	0.000266748	0.918489	0.0234433	sugar efflux transporter SWEET11
100814921	i) N+WR vs N+WW	Up_PAR	2.11665	5.62957e-09	0.86275	0.00262454	WAT1-related protein At1g44800
100778487	i) N+WR vs N+WW	Up_PAR	2.11334	0.000766597	0.681141	0.0486716	3-ketoacyl-CoA synthase 10
100799977	i) N+WR vs N+WW	Up_PAR	2.11235	0.00319055	0.858518	0.0300126	probable N-acetyltransferase HLS1
100817513	i) N+WR vs N+WW	Up_PAR	2.00345	0.00164259	0.963144	0.0112471	(-)-isopiperitenol/(-)-carveol dehydrogenase, mitochondrial
100793866	i) N+WR vs N+WW	Up_PAR	1.86826	0.0079431	0.555427	0.110878	protodermal factor 1
100813472	i) N+WR vs N+WW	Up_PAR	1.85412	0.00810839	0.342165	0.2822	indole-3-acetic acid-amido synthetase GH3.10
100789243	i) N+WR vs N+WW	Up_PAR	1.80971	0.00869127	0.895136	0.0251085	7-deoxyloganetin glucosyltransferase
100782055	i) N+WR vs N+WW	Up_PAR	1.79101	0.00583515	0.575616	0.0810414	legumin type B
100781617	i) N+WR vs N+WW	Up_PAR	1.77511	0.00170797	0.818583	0.0292687	cytochrome P450 71AU50
100800017	i) N+WR vs N+WW	Up_PAR	1.75304	9.35916e-05	0.557868	0.0869084	probable xyloglucan endotransglucosylase/hydrolase protein 23-like
100790349	i) N+WR vs N+WW	Up_PAR	1.73037	1.69478e-06	0.848353	0.00323392	tonoplast dicarboxylate transporter
100795859	i) N+WR vs N+WW	Up_PAR	1.68094	0.0020057	0.935229	0.00635658	phospholipase D delta
100795822	i) N+WR vs N+WW	Up_PAR	1.67469	0.000588942	0.0332521	0.925211	G-type lectin S-receptor-like serine/threonine-protein kinase LECRK3
100802027	i) N+WR vs N+WW	Up_PAR	1.66495	0.00867812	0.98306	0.00166417	non-specific lipid transfer protein GPI-anchored 16
100785815	i) N+WR vs N+WW	Up_PAR	1.64919	0.000720559	0.405712	0.172041	alkane hydroxylase MAH1
100787349	i) N+WR vs N+WW	Up_PAR	1.64242	0.00629985	0.648466	0.0448111	inorganic phosphate transporter 2-1, chloroplastic
100812913	i) N+WR vs N+WW	Up_PAR	1.62829	1.19314e-05	0.953101	5.27627e-05	uncharacterized LOC100812913
102663764	i) N+WR vs N+WW	Up_PAR	1.61285	0.00372251	0.807368	0.0144596	nicotinate N-methyltransferase 1-like
100808027	i) N+WR vs N+WW	Up_PAR	1.6127	1.9649e-17	0.820937	0.000136084	glycerol-3-phosphate acyltransferase 5
100785351	i) N+WR vs N+WW	Up_PAR	1.59186	3.45818e-05	0.923891	0.0191056	putative receptor protein kinase ZmPK1
100526893	i) N+WR vs N+WW	Up_PAR	1.57775	0.012737	0.874101	0.0378282	putative class I heat shock protein
100814612	i) N+WR vs N+WW	Up_PAR	1.55213	4.81133e-08	0.901658	0.00107759	cytokinin riboside 5'-monophosphate phosphoribohydrolase LOG1-like
100784940	i) N+WR vs N+WW	Up_PAR	1.54049	0.0109726	0.349067	0.255968	protochlorophyllide-dependent translocon component 52, chloroplastic
100801252	i) N+WR vs N+WW	Up_PAR	1.509	8.9238e-10	0.971789	0.000379295	non-specific lipid transfer protein GPI-anchored 20
100800694	i) N+WR vs N+WW	Up_PAR	1.49421	0.00265328	0.682607	0.0293132	uncharacterized LOC100800694
100817816	i) N+WR vs N+WW	Up_PAR	1.48671	3.74495e-05	0.911767	0.00211093	receptor-like serine/threonine-protein kinase At4g25390
111605749	i) N+WR vs N+WW	Up_PAR	1.47958	1.56297e-10	0.991044	2.77103e-05	Hsp20/alpha crystallin family protein
100794737	i) N+WR vs N+WW	Up_PAR	1.47868	0.00243171	0.642669	0.0679136	protein JINGUBANG
100784229	i) N+WR vs N+WW	Up_PAR	1.46745	2.02203e-06	0.843123	4.36415e-05	uncharacterized LOC100784229
100798498	i) N+WR vs N+WW	Up_PAR	1.46354	1.03824e-08	0.905505	1.03157e-05	uncharacterized LOC100798498
100804401	i) N+WR vs N+WW	Up_PAR	1.43544	0.000174217	0.940587	0.000657644	protein LAZ1 homolog 1
547947	i) N+WR vs N+WW	Up_PAR	1.43196	0.0162534	0.938643	0.0196984	seed maturation protein PM27
100788698	i) N+WR vs N+WW	Up_PAR	1.43118	3.15287e-16	0.961674	1.19854e-07	glycerol-3-phosphate acyltransferase 5
100810548	i) N+WR vs N+WW	Up_PAR	1.42992	0.00829987	0.975418	0.0193645	exocyst complex component EXO70H1
100807451	i) N+WR vs N+WW	Up_PAR	1.42283	0.000293002	0.748999	0.00119501	fructose-1,6-bisphosphatase, cytosolic
100820134	i) N+WR vs N+WW	Up_PAR	1.42063	3.54603e-05	0.961244	0.00134879	uncharacterized LOC100820134
100816368	i) N+WR vs N+WW	Up_PAR	1.41943	0.00013901	0.510131	0.0745276	amino acid transporter AVT1A
100788940	i) N+WR vs N+WW	Up_PAR	1.41565	0.0125725	0.82548	0.0133593	uncharacterized LOC100788940
100780587	i) N+WR vs N+WW	Up_PAR	1.41495	0.000224039	0.985465	0.000195323	receptor-like cytosolic serine/threonine-protein kinase RBK2
100820472	i) N+WR vs N+WW	Up_PAR	1.40973	7.8546e-07	0.978161	2.95516e-05	uncharacterized LOC100820472
100527288	i) N+WR vs N+WW	Up_PAR	1.40864	0.00115556	0.816619	0.0306816	kunitz type trypsin inhibitor
100803384	i) N+WR vs N+WW	Up_PAR	1.40101	0.0175724	0.904053	0.0302297	cytochrome P450 71A1-like
100306100	i) N+WR vs N+WW	Up_PAR	1.39917	1.05639e-12	0.959967	1.38811e-07	putative lactoylglutathione lyase
100806896	i) N+WR vs N+WW	Up_PAR	1.39098	0.000382184	0.885113	0.00305985	D-glycerate 3-kinase, chloroplastic-like
547577	i) N+WR vs N+WW	Up_PAR	1.37797	1.4585e-05	0.762233	0.00202275	glutathione S-transferase GST 6
100808736	i) N+WR vs N+WW	Up_PAR	1.37261	1.76497e-09	0.819874	0.000195738	methionine gamma-lyase
100786897	i) N+WR vs N+WW	Up_PAR	1.36588	0.000609097	0.69805	0.0421345	mitogen-activated protein kinase kinase kinase 18
100780631	i) N+WR vs N+WW	Up_PAR	1.3624	9.89983e-09	0.917344	6.54939e-05	TLC domain-containing protein At5g14285
100782466	i) N+WR vs N+WW	Up_PAR	1.36215	0.00690252	0.825542	0.0286698	receptor-like protein kinase HSL1
100170738	i) N+WR vs N+WW	Up_PAR	1.35852	1.8765e-05	0.881289	0.00143307	alanine--glyoxylate aminotransferase 2 homolog 3, mitochondrial
100305867	i) N+WR vs N+WW	Up_PAR	1.35571	1.40403e-07	0.858207	0.00100557	SRPBCC ligand-binding domain-containing protein
100781676	i) N+WR vs N+WW	Up_PAR	1.35273	0.00881065	0.505792	0.106026	transketolase, chloroplastic
100784533	i) N+WR vs N+WW	Up_PAR	1.35222	0.000975721	0.943325	0.00923597	uncharacterized LOC100784533
100527841	i) N+WR vs N+WW	Up_PAR	1.35047	8.91594e-08	0.959601	8.51541e-08	uncharacterized LOC100527841
102666273	i) N+WR vs N+WW	Up_PAR	1.34838	0.0203314	0.0491018	0.883889	leucine-rich repeat extensin-like protein 2
100795383	i) N+WR vs N+WW	Up_PAR	1.3446	0.000714351	0.819956	0.00308894	F-box protein PP2-B10-like
100790507	i) N+WR vs N+WW	Up_PAR	1.34301	0.00110546	0.952799	0.0120022	isoflavone 2'-hydroxylase
100813750	i) N+WR vs N+WW	Up_PAR	1.33799	5.85913e-05	0.848091	0.00526358	uncharacterized LOC100813750
100778301	i) N+WR vs N+WW	Up_PAR	1.33579	0.00490957	0.771676	0.037955	UDP-arabinopyranose mutase 3
100170713	i) N+WR vs N+WW	Up_PAR	1.32829	1.62064e-05	0.848758	0.000902626	NAC domain protein
100777229	i) N+WR vs N+WW	Up_PAR	1.32811	0.0027508	0.451076	0.137868	uncharacterized LOC100777229
100820514	i) N+WR vs N+WW	Up_PAR	1.32187	0.009745	0.759499	0.045866	uncharacterized LOC100820514
547476	i) N+WR vs N+WW	Up_PAR	1.31972	0.00185161	0.641521	0.0192178	ferritin
100816496	i) N+WR vs N+WW	Up_PAR	1.3153	0.0105001	0.767618	0.0430878	17.6 kDa class I heat shock protein
100787559	i) N+WR vs N+WW	Up_PAR	1.31117	3.62008e-11	0.963121	7.26476e-10	cytochrome P450 86A1
100811331	i) N+WR vs N+WW	Up_PAR	1.30688	1.05303e-10	0.752699	1.11881e-06	beta carbonic anhydrase 5, chloroplastic
100816353	i) N+WR vs N+WW	Up_PAR	1.30141	2.87982e-05	0.896858	0.0101612	ESX-1 secretion-associated protein EspE
100791763	i) N+WR vs N+WW	Up_PAR	1.30129	7.05449e-09	0.827356	0.00145353	methylcrotonoyl-CoA carboxylase beta chain, mitochondrial
100789210	i) N+WR vs N+WW	Up_PAR	1.30121	1.15394e-11	0.944721	6.35953e-11	carotenoid 9,10(9',10')-cleavage dioxygenase 1
100782725	i) N+WR vs N+WW	Up_PAR	1.29236	0.000654857	0.744821	0.0186626	uncharacterized LOC100782725
100813384	i) N+WR vs N+WW	Up_PAR	1.29061	0.00582894	0.617583	0.0776863	peroxidase
100779041	i) N+WR vs N+WW	Up_PAR	1.28921	0.0114651	0.146934	0.632467	glycosyltransferase BC10
100816277	i) N+WR vs N+WW	Up_PAR	1.2886	6.09081e-05	0.967739	0.00169231	2-oxoglutarate dehydrogenase, mitochondrial
100305571	i) N+WR vs N+WW	Up_PAR	1.28801	0.00541739	0.519622	0.072775	uncharacterized LOC100305571
100812797	i) N+WR vs N+WW	Up_PAR	1.28605	0.000115236	0.787011	0.00218735	ENTH domain-containing protein
100801056	i) N+WR vs N+WW	Up_PAR	1.28497	0.000467349	0.673485	0.00069884	equilibrative nucleotide transporter 3
100793427	i) N+WR vs N+WW	Up_PAR	1.28395	0.0156591	0.779433	0.0459717	serine carboxypeptidase-like 31
100815129	i) N+WR vs N+WW	Up_PAR	1.27989	1.44986e-13	0.947207	6.4129e-08	GDSL esterase/lipase At1g74460
100817373	i) N+WR vs N+WW	Up_PAR	1.27907	0.0079431	0.464198	0.10996	rho GTPase-activating protein REN1
100792053	i) N+WR vs N+WW	Up_PAR	1.2728	0.00646294	0.771041	0.0217262	aspartate aminotransferase superfamily protein
100786398	i) N+WR vs N+WW	Up_PAR	1.27216	3.10272e-07	0.876071	1.69269e-05	F-box/kelch-repeat protein At1g80440-like
100793336	i) N+WR vs N+WW	Up_PAR	1.26967	0.00111089	0.458908	0.138744	taxadiene 5-alpha hydroxylase
100803207	i) N+WR vs N+WW	Up_PAR	1.26862	6.30394e-09	0.941313	2.18545e-06	E3 ubiquitin-protein ligase ATL42
100781909	i) N+WR vs N+WW	Up_PAR	1.25709	1.20374e-06	0.87481	0.000447693	cytochrome P450 71A1
100814351	i) N+WR vs N+WW	Up_PAR	1.25622	0.0104748	0.45241	0.138702	erlin-2-B
100776274	i) N+WR vs N+WW	Up_PAR	1.2534	0.0042471	0.964057	0.00680971	hydroquinone glucosyltransferase
100788609	i) N+WR vs N+WW	Up_PAR	1.25213	1.58984e-06	0.980359	8.63366e-06	protein STRICTOSIDINE SYNTHASE-LIKE 10
100305602	i) N+WR vs N+WW	Up_PAR	1.24986	0.00230822	0.817148	0.00251605	gibberellin-regulated protein 27
100794958	i) N+WR vs N+WW	Up_PAR	1.24637	7.03608e-17	0.919783	3.73688e-11	cysteine synthase-like
121172691	i) N+WR vs N+WW	Up_PAR	1.23411	0.0121374	0.153425	0.62738	ABC transporter G family member 21-like
547679	i) N+WR vs N+WW	Up_PAR	1.23376	0.00299962	0.751371	0.022833	sucrose transporter
100804739	i) N+WR vs N+WW	Up_PAR	1.23365	0.000187535	0.380696	0.204251	DNA-damage-repair/toleration protein DRT100-like
100789936	i) N+WR vs N+WW	Up_PAR	1.23109	0.0255651	0.719085	0.0659822	F-box/FBD/LRR-repeat protein At3g14710
100804436	i) N+WR vs N+WW	Up_PAR	1.22915	9.62111e-05	0.838339	8.10177e-06	uncharacterized LOC100804436
100811987	i) N+WR vs N+WW	Up_PAR	1.22624	6.10214e-05	0.929924	0.00656865	proline-rich extensin-like protein EPR1
100797034	i) N+WR vs N+WW	Up_PAR	1.2249	0.00186252	0.687662	0.00114058	uncharacterized LOC100797034
100785582	i) N+WR vs N+WW	Up_PAR	1.22144	6.54031e-06	0.969595	0.000169943	probable galactinol--sucrose galactosyltransferase 1
100776240	i) N+WR vs N+WW	Up_PAR	1.22129	7.03608e-17	0.822211	1.13411e-07	glycerol-3-phosphate 2-O-acyltransferase 6
100792476	i) N+WR vs N+WW	Up_PAR	1.22009	0.025536	0.165925	0.598991	uncharacterized acetyltransferase At3g50280
100776733	i) N+WR vs N+WW	Up_PAR	1.22003	2.52756e-15	0.982803	2.55767e-09	GDSL esterase/lipase At1g74460-like
102670364	i) N+WR vs N+WW	Up_PAR	1.21786	0.0166078	0.616154	0.0877818	polyol transporter 5
100803047	i) N+WR vs N+WW	Up_PAR	1.21745	0.00489957	0.545431	0.0709386	probable inactive purple acid phosphatase 16
100784915	i) N+WR vs N+WW	Up_PAR	1.21484	0.00140699	0.823057	0.01799	30S ribosomal protein 1, chloroplastic-like
100500429	i) N+WR vs N+WW	Up_PAR	1.21417	7.16919e-05	0.927264	0.00170532	fatty acyl-CoA synthetase domain-containing protein
100792940	i) N+WR vs N+WW	Up_PAR	1.21258	1.19282e-06	0.815801	4.09969e-05	protein NRT1/ PTR FAMILY 1.2
100781327	i) N+WR vs N+WW	Up_PAR	1.20898	1.28117e-08	0.697428	7.43067e-05	sulfate transporter 2.1
547477	i) N+WR vs N+WW	Up_PAR	1.20814	1.76332e-06	0.743981	0.000157123	ferritin
100781849	i) N+WR vs N+WW	Up_PAR	1.2045	2.58937e-12	0.935856	1.2142e-11	silicon efflux transporter LSI2
100792292	i) N+WR vs N+WW	Up_PAR	1.19957	3.82324e-05	0.91539	0.000581178	uncharacterized protein
732564	i) N+WR vs N+WW	Up_PAR	1.19844	3.03905e-18	0.943783	1.75003e-11	uncharacterized protein TDF-5
100781542	i) N+WR vs N+WW	Up_PAR	1.19815	4.50135e-08	0.802884	0.000246263	dirigent protein 23
100776783	i) N+WR vs N+WW	Up_PAR	1.19617	0.00115665	0.624401	0.0308265	uncharacterized LOC100776783
100777958	i) N+WR vs N+WW	Up_PAR	1.19157	8.50017e-09	0.834842	0.000152665	flavin-containing monooxygenase YUCCA10-like
100797536	i) N+WR vs N+WW	Up_PAR	1.18782	4.55031e-05	0.923158	0.000228523	metal tolerance protein 10
100306229	i) N+WR vs N+WW	Up_PAR	1.18251	1.74333e-05	0.971632	9.18888e-05	uncharacterized LOC100306229
100791503	i) N+WR vs N+WW	Up_PAR	1.17781	5.32949e-08	0.811462	7.21068e-05	cysteine proteinase 15A
100799447	i) N+WR vs N+WW	Up_PAR	1.17598	1.67643e-10	0.80058	1.65254e-07	putative lactoylglutathione lyase
100817970	i) N+WR vs N+WW	Up_PAR	1.17586	2.97919e-10	0.871835	5.38341e-07	uncharacterized LOC100817970
100781477	i) N+WR vs N+WW	Up_PAR	1.17496	2.25393e-07	0.744695	6.06575e-07	bifunctional dihydroflavonol 4-reductase/flavanone 4-reductase-like
100789966	i) N+WR vs N+WW	Up_PAR	1.17457	4.56633e-05	0.852076	0.00083602	uncharacterized LOC100789966
100777663	i) N+WR vs N+WW	Up_PAR	1.17331	0.0167905	0.920494	0.028894	class V chitinase
100796449	i) N+WR vs N+WW	Up_PAR	1.17311	3.31806e-06	0.837859	1.26641e-05	potassium transporter 10
100817721	i) N+WR vs N+WW	Up_PAR	1.17222	0.000159809	0.799359	0.00445412	aldehyde dehydrogenase family 2 member C1
100795567	i) N+WR vs N+WW	Up_PAR	1.17214	4.2612e-08	0.90843	1.61484e-07	ATP-dependent zinc metalloprotease FTSH 8, chloroplastic-like
100813431	i) N+WR vs N+WW	Up_PAR	1.17078	3.41906e-10	0.899122	2.24295e-11	acyl-CoA-binding domain-containing protein 3-like
100777527	i) N+WR vs N+WW	Up_PAR	1.16858	4.37443e-07	0.943657	1.66857e-06	protein RGF1 INDUCIBLE TRANSCRIPTION FACTOR 1
100775339	i) N+WR vs N+WW	Up_PAR	1.16773	0.000275692	0.858588	0.000450492	uncharacterized LOC100775339
100782454	i) N+WR vs N+WW	Up_PAR	1.16413	4.7963e-12	0.97212	4.28991e-11	cytochrome P450 72A68
100804761	i) N+WR vs N+WW	Up_PAR	1.16402	0.0264291	0.881566	0.03405	stem-specific protein TSJT1-like
100801121	i) N+WR vs N+WW	Up_PAR	1.16086	1.17077e-07	0.809697	4.05895e-07	3-ketoacyl-CoA synthase 11
100798644	i) N+WR vs N+WW	Up_PAR	1.16072	0.00012916	0.992513	3.59185e-05	cation/H(+) antiporter 20
100805771	i) N+WR vs N+WW	Up_PAR	1.15628	0.00198758	0.782179	0.00880658	serine/threonine-protein kinase RIPK
100798723	i) N+WR vs N+WW	Up_PAR	1.15533	0.00031441	0.544937	0.0255556	low affinity sulfate transporter 3
100808326	i) N+WR vs N+WW	Up_PAR	1.15453	3.07759e-07	0.886841	5.55896e-05	carbonic anhydrase 2
100798019	i) N+WR vs N+WW	Up_PAR	1.14973	0.0203023	0.448115	0.124181	small heat shock protein, chloroplastic-like
102663282	i) N+WR vs N+WW	Up_PAR	1.1497	9.0503e-06	0.80467	9.66839e-06	serine carboxypeptidase-like 50
100808291	i) N+WR vs N+WW	Up_PAR	1.14817	1.34668e-05	0.964125	0.000129831	CASP-like protein 4A3
100780025	i) N+WR vs N+WW	Up_PAR	1.14774	2.58851e-05	0.927844	1.62676e-05	protein ENHANCED DISEASE RESISTANCE 2-like
100780750	i) N+WR vs N+WW	Up_PAR	1.14621	2.60825e-05	0.836262	9.46233e-05	peroxidase 11
100306185	i) N+WR vs N+WW	Up_PAR	1.14479	2.20985e-05	0.894937	1.9765e-05	uncharacterized LOC100306185
100782771	i) N+WR vs N+WW	Up_PAR	1.1443	0.0012194	0.875638	0.00276011	lanC-like protein GCL1
100775672	i) N+WR vs N+WW	Up_PAR	1.14415	0.0109749	0.847071	0.0204277	probable inactive purple acid phosphatase 27-like
100795038	i) N+WR vs N+WW	Up_PAR	1.14327	7.00849e-06	0.761479	0.00030725	glutelin type-A 1-like
100788343	i) N+WR vs N+WW	Up_PAR	1.14318	1.66494e-09	0.821713	5.15249e-09	cytochrome P450 86A1
100775766	i) N+WR vs N+WW	Up_PAR	1.14147	7.57841e-08	0.639082	0.000449195	aquaporin PIP1-10
100793988	i) N+WR vs N+WW	Up_PAR	1.14128	6.61436e-06	0.953862	2.0555e-07	F-box associated protein
100809698	i) N+WR vs N+WW	Up_PAR	1.14066	0.000589305	0.706796	0.0026045	CASP-like protein 1C1
100814826	i) N+WR vs N+WW	Up_PAR	1.13784	2.72637e-07	0.858031	0.000540256	isoflavone malonyltransferase IMaT1
100170733	i) N+WR vs N+WW	Up_PAR	1.13223	1.26452e-05	0.925681	3.33048e-05	alanine--glyoxylate aminotransferase 2 homolog 2, mitochondrial
100778051	i) N+WR vs N+WW	Up_PAR	1.13132	1.1116e-07	0.981885	1.79939e-11	peroxidase 20
100795779	i) N+WR vs N+WW	Up_PAR	1.13067	4.99085e-06	0.893685	6.15098e-06	uncharacterized LOC100795779
100816842	i) N+WR vs N+WW	Up_PAR	1.1301	0.0109834	0.535284	0.108171	aldehyde oxidase GLOX
100813932	i) N+WR vs N+WW	Up_PAR	1.12963	0.001995	0.96338	0.00111594	NDR1/HIN1-like protein 6
100305584	i) N+WR vs N+WW	Up_PAR	1.12948	2.08362e-06	0.84243	7.09659e-10	uncharacterized LOC100305584
547597	i) N+WR vs N+WW	Up_PAR	1.12633	5.15266e-11	0.801922	8.5727e-08	glutathione S-transferase L3
100803735	i) N+WR vs N+WW	Up_PAR	1.1239	0.029591	0.089073	0.785477	probable ADP-ribosylation factor GTPase-activating protein AGD15
100792128	i) N+WR vs N+WW	Up_PAR	1.1229	0.000316107	0.702711	0.00454582	cytochrome P450 704C1
547973	i) N+WR vs N+WW	Up_PAR	1.12068	0.000259294	0.644804	0.0106963	heavy metal-associated isoprenylated plant protein 26
100818887	i) N+WR vs N+WW	Up_PAR	1.118	2.64931e-06	0.618424	0.00521435	xyloglucan galactosyltransferase XLT2
100811432	i) N+WR vs N+WW	Up_PAR	1.11799	1.5945e-05	0.840908	0.00027161	cationic peroxidase 1
100777131	i) N+WR vs N+WW	Up_PAR	1.11737	1.74025e-05	0.888947	6.98256e-05	glutathione hydrolase 3
100776258	i) N+WR vs N+WW	Up_PAR	1.11608	2.74667e-05	0.440334	0.0542415	protein EXORDIUM-like 2
100777033	i) N+WR vs N+WW	Up_PAR	1.11498	0.00235219	0.966181	0.000103765	acyl-coenzyme A oxidase 4, peroxisomal
100500685	i) N+WR vs N+WW	Up_PAR	1.11409	4.07047e-09	0.764765	5.78892e-07	quinone reductase family protein
100811182	i) N+WR vs N+WW	Up_PAR	1.1121	6.19524e-05	0.940484	6.69508e-05	probable plastidic glucose transporter 3
100816317	i) N+WR vs N+WW	Up_PAR	1.11181	0.00395341	0.789327	0.0011451	protein NODULATION SIGNALING PATHWAY 2
100037448	i) N+WR vs N+WW	Up_PAR	1.11073	2.6767e-11	0.971438	3.83082e-10	catalase
100797010	i) N+WR vs N+WW	Up_PAR	1.10966	2.42826e-05	0.833946	0.000684493	alpha/beta hydroxylase D14
100810141	i) N+WR vs N+WW	Up_PAR	1.10952	0.000165799	0.608791	0.0506918	probable copper-transporting ATPase HMA5
100778398	i) N+WR vs N+WW	Up_PAR	1.1089	0.0328633	0.927848	0.0359805	beta-amyrin synthase
100801813	i) N+WR vs N+WW	Up_PAR	1.10886	0.0325784	0.309502	0.329288	pectinesterase/pectinesterase inhibitor PPE8B
100779884	i) N+WR vs N+WW	Up_PAR	1.10708	0.00302761	0.333969	0.284313	60S ribosomal protein L10
100810013	i) N+WR vs N+WW	Up_PAR	1.10687	0.0101207	0.704985	0.0477649	auxin-induced protein AUX28
100803834	i) N+WR vs N+WW	Up_PAR	1.10649	2.98668e-06	0.65781	0.000664083	inorganic phosphate transporter 1-8
100783556	i) N+WR vs N+WW	Up_PAR	1.10329	1.34154e-05	0.683181	0.000975214	uncharacterized protein C594.04c
100798336	i) N+WR vs N+WW	Up_PAR	1.10174	2.85121e-05	0.549959	0.0187431	tetraspanin-3
100799031	i) N+WR vs N+WW	Up_PAR	1.10135	0.00222459	0.790902	0.00797578	BURP domain protein RD22
100789627	i) N+WR vs N+WW	Up_PAR	1.09904	0.000110591	0.755772	0.00130565	1-aminocyclopropane-1-carboxylate oxidase
100526959	i) N+WR vs N+WW	Up_PAR	1.09895	0.0071029	0.618902	0.0388416	uncharacterized LOC100526959
100797561	i) N+WR vs N+WW	Up_PAR	1.09885	0.000290696	0.580781	0.0177925	uncharacterized LOC100797561
100791447	i) N+WR vs N+WW	Up_PAR	1.09869	0.000297042	0.778948	0.000208964	aquaporin PIP1-8
102662400	i) N+WR vs N+WW	Up_PAR	1.09644	0.0158812	0.333277	0.227292	pentatricopeptide repeat-containing protein At1g32415, mitochondrial
100305500	i) N+WR vs N+WW	Up_PAR	1.09529	0.00933204	0.842003	0.00309257	uncharacterized LOC100305500
100775628	i) N+WR vs N+WW	Up_PAR	1.095	1.25421e-07	0.951092	1.94806e-07	protein NUCLEAR FUSION DEFECTIVE 4
548021	i) N+WR vs N+WW	Up_PAR	1.09458	6.22669e-07	0.774928	0.000189038	kunitz trypsin protease inhibitor
100778953	i) N+WR vs N+WW	Up_PAR	1.09253	1.37399e-09	0.922693	3.62572e-15	1-aminocyclopropane-1-carboxylate oxidase homolog 1
100797043	i) N+WR vs N+WW	Up_PAR	1.09016	3.30729e-10	0.758505	1.64084e-11	phospholipase A(1) LCAT3
100819121	i) N+WR vs N+WW	Up_PAR	1.09015	0.00367359	0.563375	0.0389666	uncharacterized LOC100819121
100792382	i) N+WR vs N+WW	Up_PAR	1.08899	3.0308e-06	0.881556	1.51159e-06	cytochrome P450 71A1
100784781	i) N+WR vs N+WW	Up_PAR	1.08794	0.00498144	0.974545	0.000725712	calcium permeable stress-gated cation channel 1
100803681	i) N+WR vs N+WW	Up_PAR	1.08791	8.41056e-06	0.92401	7.63665e-05	blue copper protein-like
100817305	i) N+WR vs N+WW	Up_PAR	1.08767	7.68176e-05	0.794728	0.000307398	glutathione S-transferase L2
100796909	i) N+WR vs N+WW	Up_PAR	1.08684	6.95213e-05	0.99377	9.515e-06	1-aminocyclopropane-1-carboxylate oxidase 5-like
100790385	i) N+WR vs N+WW	Up_PAR	1.08633	2.33502e-07	0.789551	0.00028849	3-ketoacyl-CoA synthase 1
100790662	i) N+WR vs N+WW	Up_PAR	1.08624	0.00086138	0.332907	0.151115	uncharacterized LOC100790662
100791774	i) N+WR vs N+WW	Up_PAR	1.08489	0.00446692	0.90477	0.000248958	protein REVEILLE 6
100775538	i) N+WR vs N+WW	Up_PAR	1.08426	9.19903e-08	0.610659	0.00170455	sulfate transporter 2.1
100789583	i) N+WR vs N+WW	Up_PAR	1.0827	0.000208022	0.943129	0.000632865	uncharacterized LOC100789583
100170745	i) N+WR vs N+WW	Up_PAR	1.0826	0.00789513	0.97705	0.00138503	stress-induced receptor-like kinase
100793643	i) N+WR vs N+WW	Up_PAR	1.08232	1.15619e-07	0.727786	4.74046e-06	CASP-like protein 1B1
100812759	i) N+WR vs N+WW	Up_PAR	1.08182	0.000634527	0.440532	0.134503	36.4 kDa proline-rich protein
100788977	i) N+WR vs N+WW	Up_PAR	1.08181	6.405e-07	0.605564	0.000306843	uncharacterized LOC100788977
100816960	i) N+WR vs N+WW	Up_PAR	1.07952	0.0106321	0.750375	0.0205434	LBD domain-containing transcription factor
100786123	i) N+WR vs N+WW	Up_PAR	1.07875	3.02375e-05	0.500873	0.0280723	uncharacterized LOC100786123
100785442	i) N+WR vs N+WW	Up_PAR	1.07716	3.62696e-09	0.863714	1.19396e-10	plasma membrane ATPase 4
100793387	i) N+WR vs N+WW	Up_PAR	1.0765	5.84042e-05	0.995332	2.42169e-06	potassium transporter 8
100527297	i) N+WR vs N+WW	Up_PAR	1.07645	7.45633e-09	0.773746	7.04271e-06	uncharacterized LOC100527297
732632	i) N+WR vs N+WW	Up_PAR	1.0762	9.87009e-05	0.6925	0.00146408	heat shock protein
106794307	i) N+WR vs N+WW	Up_PAR	1.07548	1.90253e-05	0.898441	1.40802e-07	G-type lectin S-receptor-like serine/threonine-protein kinase At4g27290
100817397	i) N+WR vs N+WW	Up_PAR	1.07535	4.31867e-05	0.874215	0.000357594	putative protein phosphatase 2C
100808166	i) N+WR vs N+WW	Up_PAR	1.07414	1.26311e-05	0.823299	0.000386912	uncharacterized LOC100808166
100814561	i) N+WR vs N+WW	Up_PAR	1.07349	0.000539682	0.977216	5.28943e-05	CSC1-like protein RXW8
100782027	i) N+WR vs N+WW	Up_PAR	1.07216	3.43308e-07	0.567367	0.00747659	3-ketoacyl-CoA synthase 11
548084	i) N+WR vs N+WW	Up_PAR	1.07194	2.6779e-05	0.76092	0.000338885	epoxide hydrolase
100815376	i) N+WR vs N+WW	Up_PAR	1.07069	7.85094e-07	0.67516	0.000353571	superoxide dismutase [Cu-Zn], chloroplastic
100783167	i) N+WR vs N+WW	Up_PAR	1.07049	0.00353477	0.601345	0.0121171	uncharacterized LOC100783167
100810660	i) N+WR vs N+WW	Up_PAR	1.06659	0.00036768	0.744232	0.00141295	probable plastidic glucose transporter 3
100499739	i) N+WR vs N+WW	Up_PAR	1.0635	0.000832606	0.900272	0.000285217	dynein light chain type 1-like protein
100804136	i) N+WR vs N+WW	Up_PAR	1.06194	0.000797094	0.811565	0.000107068	L-type lectin-domain containing receptor kinase S.4
100816528	i) N+WR vs N+WW	Up_PAR	1.06075	9.27837e-08	0.807099	4.8299e-05	sulfite exporter TauE/SafE family protein 3
100789357	i) N+WR vs N+WW	Up_PAR	1.05975	0.0020346	0.979042	6.65184e-05	putative casein kinase II subunit beta
100805943	i) N+WR vs N+WW	Up_PAR	1.05898	1.2738e-09	0.912941	3.51856e-09	probable acyl-activating enzyme 1, peroxisomal
100793447	i) N+WR vs N+WW	Up_PAR	1.0554	0.0021678	0.326462	0.210937	CASP-like protein 2B1
100783281	i) N+WR vs N+WW	Up_PAR	1.05378	1.66955e-07	0.560635	0.000107205	ammonium transporter AMT2.2
100806730	i) N+WR vs N+WW	Up_PAR	1.05183	5.49625e-05	0.935658	6.85172e-05	11-oxo-beta-amyrin 30-oxidase
100807480	i) N+WR vs N+WW	Up_PAR	1.05173	0.00835334	0.501134	0.0702323	photosynthetic NDH subunit of lumenal location 2, chloroplastic
100803426	i) N+WR vs N+WW	Up_PAR	1.04927	2.71764e-08	0.820118	5.07869e-06	ABC transporter G family member 20
100783806	i) N+WR vs N+WW	Up_PAR	1.04696	1.29488e-05	0.698163	0.00431079	protein RETICULATA, chloroplastic
100796304	i) N+WR vs N+WW	Up_PAR	1.04694	2.72167e-08	0.928491	3.07398e-08	mechanosensitive ion channel protein 2, chloroplastic
100814036	i) N+WR vs N+WW	Up_PAR	1.04642	0.000665606	0.644063	0.0145441	uncharacterized LOC100814036
100799813	i) N+WR vs N+WW	Up_PAR	1.04615	0.0353617	0.0236323	0.93767	chlorophyll a-b binding protein of LHCII type 1
100813153	i) N+WR vs N+WW	Up_PAR	1.04612	0.0315318	0.518641	0.135439	16.9 kDa class I heat shock protein 1
112997714	i) N+WR vs N+WW	Up_PAR	1.0452	0.000467349	0.852331	0.00067125	UDP-glycosyltransferase 73C6
100806691	i) N+WR vs N+WW	Up_PAR	1.04405	0.000332822	0.693959	0.00103702	F-box/kelch-repeat protein At1g22040
100816984	i) N+WR vs N+WW	Up_PAR	1.04112	1.40951e-11	0.768588	1.38873e-06	dehydrin family protein
100783149	i) N+WR vs N+WW	Up_PAR	1.04065	0.000714752	0.849362	0.00121072	protein CHUP1, chloroplastic
100806325	i) N+WR vs N+WW	Up_PAR	1.03904	0.000399169	0.543663	0.075002	monogalactosyldiacylglycerol synthase 2, chloroplastic
100811727	i) N+WR vs N+WW	Up_PAR	1.03888	2.04016e-06	0.696864	4.78153e-05	cytochrome P450 81E8
100500220	i) N+WR vs N+WW	Up_PAR	1.03857	0.000429115	0.703815	0.00751106	putative class II heat shock protein
100816551	i) N+WR vs N+WW	Up_PAR	1.03841	0.0285316	0.773822	0.036788	transcription factor bHLH18
100778509	i) N+WR vs N+WW	Up_PAR	1.03795	0.00585838	0.502225	0.0692807	probable tocopherol O-methyltransferase, chloroplastic
100805188	i) N+WR vs N+WW	Up_PAR	1.03709	0.00046357	0.527856	0.02343	protein SULFUR DEFICIENCY-INDUCED 1
100776176	i) N+WR vs N+WW	Up_PAR	1.03599	3.54821e-05	0.938976	5.28515e-06	HIPL1 protein
100807362	i) N+WR vs N+WW	Up_PAR	1.03582	4.94496e-08	0.686995	7.09632e-05	cysteine proteinase RD21a-like
100170712	i) N+WR vs N+WW	Up_PAR	1.03531	3.04833e-05	0.581902	0.00276208	NAC domain-containing protein 104
100809753	i) N+WR vs N+WW	Up_PAR	1.0352	3.19324e-05	0.50064	0.0174527	FT-interacting protein 3
100819686	i) N+WR vs N+WW	Up_PAR	1.03469	0.033117	0.342953	0.186097	GDSL esterase/lipase At5g62930
100813815	i) N+WR vs N+WW	Up_PAR	1.03464	0.000675677	0.850407	0.000255822	ubiquitin carboxyl-terminal hydrolase 27
100800666	i) N+WR vs N+WW	Up_PAR	1.03409	3.68032e-06	0.890116	2.50215e-06	internalin A
100101866	i) N+WR vs N+WW	Up_PAR	1.03371	0.0310346	0.55651	0.120254	cysteine synthase
100777629	i) N+WR vs N+WW	Up_PAR	1.03236	2.6779e-05	0.972688	4.67685e-06	putative phospholipid-transporting ATPase 9
100780332	i) N+WR vs N+WW	Up_PAR	1.03164	1.59082e-05	0.644123	0.000370387	leucine-rich repeat extensin-like protein 2
100784258	i) N+WR vs N+WW	Up_PAR	1.03082	6.46051e-13	0.866102	3.79173e-11	probable L-ascorbate peroxidase 6, chloroplastic/mitochondrial
100802698	i) N+WR vs N+WW	Up_PAR	1.0294	1.5134e-05	0.776366	9.84507e-06	cyclin-dependent kinase F-1
100806026	i) N+WR vs N+WW	Up_PAR	1.02858	0.000675438	0.165455	0.542696	gibberellin 2-beta-dioxygenase 8
100787590	i) N+WR vs N+WW	Up_PAR	1.02841	0.000168913	0.97308	3.48921e-05	granule-bound starch synthase 1, chloroplastic/amyloplastic
102664389	i) N+WR vs N+WW	Up_PAR	1.02703	0.0177057	0.652568	0.035573	uncharacterized LOC102664389
100819665	i) N+WR vs N+WW	Up_PAR	1.02696	0.020882	0.821983	0.0174879	mitogen-activated protein kinase kinase kinase 18
100792950	i) N+WR vs N+WW	Up_PAR	1.02626	0.000575725	0.651275	0.00763843	uncharacterized LOC100792950
100799195	i) N+WR vs N+WW	Up_PAR	1.02263	0.000989166	0.857485	0.00168531	codeine O-demethylase-like
100793835	i) N+WR vs N+WW	Up_PAR	1.02119	0.000800587	0.638762	0.0345338	purple acid phosphatase 17
100819964	i) N+WR vs N+WW	Up_PAR	1.02033	0.0137948	0.0181481	0.958201	flavonol 3-O-glucoside (1->6) rhamnosyltransferase
100792043	i) N+WR vs N+WW	Up_PAR	1.01998	5.60795e-07	0.810227	2.69511e-07	CASP-like protein 1B1
100784147	i) N+WR vs N+WW	Up_PAR	1.01867	8.2091e-08	0.603783	0.000246263	GDSL esterase/lipase At2g23540
100797510	i) N+WR vs N+WW	Up_PAR	1.01569	0.00841002	0.843658	0.0125937	uncharacterized LOC100797510
100500113	i) N+WR vs N+WW	Up_PAR	1.01486	0.000143857	0.735794	0.00104548	gibberellin-regulated protein 22
100817393	i) N+WR vs N+WW	Up_PAR	1.0147	0.000229866	0.367424	0.131111	protein GLUTAMINE DUMPER 5
100795221	i) N+WR vs N+WW	Up_PAR	1.01447	3.11335e-09	0.799605	7.88574e-08	GDSL esterase/lipase At2g23540-like
100790972	i) N+WR vs N+WW	Up_PAR	1.01426	4.8135e-11	0.738923	7.04159e-08	B-box zinc finger protein 20
100799646	i) N+WR vs N+WW	Up_PAR	1.01091	0.000351693	0.76072	0.0018731	transcription factor bHLH79
100781085	i) N+WR vs N+WW	Up_PAR	1.00968	2.29092e-06	0.754416	6.10081e-05	glycerophosphodiester phosphodiesterase GDPD1, chloroplastic
100794250	i) N+WR vs N+WW	Up_PAR	1.00926	4.35794e-05	0.476657	0.0233184	nicotianamine synthase-like protein
102660341	i) N+WR vs N+WW	Up_PAR	1.00833	0.0406896	0.749866	0.0472213	protein LAZY 1
100795628	i) N+WR vs N+WW	Up_PAR	1.00779	0.0232145	0.667628	0.0388846	fatty acid desaturase 4, chloroplastic
100819991	i) N+WR vs N+WW	Up_PAR	1.00731	0.0119484	0.70854	0.0327527	galactinol synthase 1
102670258	i) N+WR vs N+WW	Up_PAR	1.00623	0.00593883	0.445538	0.0867045	protein NRT1/ PTR FAMILY 4.6
100818229	i) N+WR vs N+WW	Up_PAR	1.00579	1.90956e-08	0.522841	0.000187506	ultraviolet-B receptor UVR8
100817485	i) N+WR vs N+WW	Up_PAR	1.00526	0.0173888	0.915771	0.00573994	probable glutamate carboxypeptidase AMP1
100800397	i) N+WR vs N+WW	Up_PAR	1.00517	5.59091e-10	0.74826	9.35921e-15	sucrose-phosphatase 1
100782715	i) N+WR vs N+WW	Up_PAR	1.00515	0.0003276	0.856696	2.37759e-05	uncharacterized LOC100782715
100527629	i) N+WR vs N+WW	Up_PAR	1.00498	0.0275897	0.473176	0.14811	putative expansin
100808901	i) N+WR vs N+WW	Up_PAR	1.00478	7.60514e-06	0.918514	7.51744e-07	putative flavanone 3-dioxygenase
100778383	i) N+WR vs N+WW	Up_PAR	1.00427	0.0158697	0.822397	0.00516371	serine/threonine-protein kinase WAG1
100792627	i) N+WR vs N+WW	Up_PAR	1.00413	0.00663902	0.517708	0.0323978	LIM domain-containing protein WLIM1
121172615	i) N+WR vs N+WW	Up_PAR	1.00165	0.00231238	0.312228	0.236844	S-adenosylmethionine decarboxylase proenzyme-like
100799596	i) N+WR vs N+WW	Up_PAR	1.00152	0.000750321	0.508974	0.00242218	protein NUCLEAR FUSION DEFECTIVE 4
100794576	i) N+WR vs N+WW	Up_PAR	1.00124	0.0011152	0.66264	0.00470517	F-box protein PP2-B15-like
100790371	i) N+WR vs N+WW	Up_PAR	1.00107	0.00178937	0.886142	0.00163544	pyruvate kinase 1, cytosolic
102666627	i) N+WR vs N+WW	Up_TOTAL	0.216132	0.205615	15.3006	6.69615e-06	uncharacterized LOC102666627
100784767	i) N+WR vs N+WW	Up_TOTAL	0.547518	0.0724893	5.17918	2.67651e-05	uncharacterized LOC100784767
121172819	i) N+WR vs N+WW	Up_TOTAL	0.335113	0.153047	4.74578	9.41132e-05	uncharacterized LOC121172819
100780079	i) N+WR vs N+WW	Up_TOTAL	0.700319	0.0871824	4.37727	1.56101e-05	U-box domain-containing protein 33
100785774	i) N+WR vs N+WW	Up_TOTAL	0.363533	0.174118	4.2616	0.000155474	uncharacterized LOC100785774
547640	i) N+WR vs N+WW	Up_TOTAL	0.601661	0.118227	3.89047	0.000259263	putative NADH-dependent hydroxypyruvate reductase
100807954	i) N+WR vs N+WW	Up_TOTAL	0.974871	0.0439556	3.87894	9.03505e-12	beta carbonic anhydrase 5, chloroplastic
100803161	i) N+WR vs N+WW	Up_TOTAL	0.673016	0.0846868	3.864	4.18382e-05	HSP20-like chaperone protein
106794923	i) N+WR vs N+WW	Up_TOTAL	0.833627	0.059518	3.41596	2.27904e-10	uncharacterized LOC106794923
102668809	i) N+WR vs N+WW	Up_TOTAL	0.384288	0.225972	3.29308	2.42723e-09	thaumatin-like protein
100792377	i) N+WR vs N+WW	Up_TOTAL	0.2133	0.478077	3.28033	0.000544228	uncharacterized LOC100792377
100804150	i) N+WR vs N+WW	Up_TOTAL	0.723485	0.0819856	3.07731	8.72351e-06	uncharacterized LOC100804150
100789131	i) N+WR vs N+WW	Up_TOTAL	0.332473	0.297709	3.05504	1.72333e-05	nucleolar protein 14
100817436	i) N+WR vs N+WW	Up_TOTAL	0.485388	0.137594	2.8575	0.000298045	ethylene-responsive transcription factor ABR1
100778708	i) N+WR vs N+WW	Up_TOTAL	0.516882	0.109723	2.83867	0.00131512	uncharacterized LOC100778708
100784036	i) N+WR vs N+WW	Up_TOTAL	0.841456	0.0322649	2.71224	0.00141778	flavone synthase II
100775859	i) N+WR vs N+WW	Up_TOTAL	0.826387	0.0640744	2.66164	0.000105739	MLO-like protein 6
111605748	i) N+WR vs N+WW	Up_TOTAL	0.680921	0.0933683	2.61388	0.000215742	uncharacterized LOC111605748
100811368	i) N+WR vs N+WW	Up_TOTAL	0.0851394	0.784204	2.53299	0.000264261	cysteine-rich and transmembrane domain-containing protein B
100790376	i) N+WR vs N+WW	Up_TOTAL	0.83329	0.0584429	2.53254	5.06163e-08	histidine kinase CKI1
100815921	i) N+WR vs N+WW	Up_TOTAL	0.189868	0.524648	2.5025	1.8028e-07	cytochrome P450 71AP13
548002	i) N+WR vs N+WW	Up_TOTAL	0.418671	0.192096	2.49421	2.45793e-07	sucrose-binding protein 2
100793495	i) N+WR vs N+WW	Up_TOTAL	0.480536	0.174234	2.48699	8.55552e-06	putative leucine-rich repeat receptor-like serine/threonine-protein kinase At2g24130
100818020	i) N+WR vs N+WW	Up_TOTAL	0.985074	0.037676	2.47109	1.94075e-05	very-long-chain aldehyde decarbonylase CER1-like
100781181	i) N+WR vs N+WW	Up_TOTAL	0.720155	0.0836348	2.47032	0.000245081	uncharacterized LOC100781181
100779717	i) N+WR vs N+WW	Up_TOTAL	0.148747	0.617675	2.4662	2.49611e-06	protein LNK3-like
100809432	i) N+WR vs N+WW	Up_TOTAL	0.926682	0.0354653	2.4604	8.93037e-13	LETM1 domain-containing protein LETM2, mitochondrial
100808941	i) N+WR vs N+WW	Up_TOTAL	0.454824	0.149616	2.45772	0.00195395	uncharacterized LOC100808941
100802114	i) N+WR vs N+WW	Up_TOTAL	0.428126	0.180905	2.42411	0.00194315	patatin group A-3-like
100787825	i) N+WR vs N+WW	Up_TOTAL	0.615386	0.112269	2.41506	3.3273e-05	protein kinase superfamily protein
100785723	i) N+WR vs N+WW	Up_TOTAL	0.921814	0.048303	2.3647	5.60004e-05	transcription factor HHO5
100813548	i) N+WR vs N+WW	Up_TOTAL	0.794404	0.0681515	2.35497	5.52683e-05	GRAS family protein RAD1
100779693	i) N+WR vs N+WW	Up_TOTAL	0.0716457	0.711681	2.33	0.000856607	Soybean group-1 late embryogenesis abundant protein 1
100783013	i) N+WR vs N+WW	Up_TOTAL	0.28301	0.359357	2.28613	2.48806e-05	ABC transporter B family member 19-like
100798520	i) N+WR vs N+WW	Up_TOTAL	0.299943	0.320964	2.27196	4.96956e-05	chaperone protein dnaJ 11-like protein
100779814	i) N+WR vs N+WW	Up_TOTAL	0.973337	0.0344808	2.21916	0.00274956	spermidine hydroxycinnamoyl transferase
100775756	i) N+WR vs N+WW	Up_TOTAL	0.846285	0.0285572	2.2046	6.30081e-08	serine/threonine-protein kinase CTR1-like
100790145	i) N+WR vs N+WW	Up_TOTAL	0.839044	0.0598073	2.17742	0.000911086	GDSL esterase/lipase At5g55050
100796972	i) N+WR vs N+WW	Up_TOTAL	0.107445	0.721043	2.11922	0.000264662	cysteine-rich receptor-like protein kinase
100500652	i) N+WR vs N+WW	Up_TOTAL	0.778688	0.065838	2.1164	0.00348642	BURP domain-containing protein
100791102	i) N+WR vs N+WW	Up_TOTAL	0.148499	0.592295	2.11061	0.000408912	serine/threonine-protein kinase Aurora-2
102659740	i) N+WR vs N+WW	Up_TOTAL	0.889997	0.0444247	2.09594	0.0035449	stigma-specific STIG1-like protein 3
100808915	i) N+WR vs N+WW	Up_TOTAL	0.337943	0.283824	2.07852	0.00265883	cytochrome P450 71D8-like
100817036	i) N+WR vs N+WW	Up_TOTAL	0.70894	0.0851312	2.06098	4.02412e-05	uncharacterized WD repeat-containing protein C2A9.03
100817914	i) N+WR vs N+WW	Up_TOTAL	0.581493	0.122431	2.0479	0.00108413	C2 and GRAM domain-containing protein At5g50170
100817158	i) N+WR vs N+WW	Up_TOTAL	0.455195	0.186968	2.04093	0.000836837	vacuolar iron transporter homolog 4
100808615	i) N+WR vs N+WW	Up_TOTAL	-0.0538956	0.863054	2.03683	1.67839e-06	uncharacterized LOC100808615
100802763	i) N+WR vs N+WW	Up_TOTAL	0.702581	0.0886647	2.02581	0.00135081	polyphenol oxidase, chloroplastic
100775242	i) N+WR vs N+WW	Up_TOTAL	0.890036	0.00480777	2.00727	1.02244e-12	uncharacterized LOC100775242
100784117	i) N+WR vs N+WW	Up_TOTAL	0.225991	0.451865	1.98669	0.000102045	protein TSS
121174392	i) N+WR vs N+WW	Up_TOTAL	-0.404711	0.227054	1.9447	0.000858191	probable disease resistance protein At1g51480
100778099	i) N+WR vs N+WW	Up_TOTAL	0.30318	0.30473	1.94315	4.22056e-05	PLAC8 superfamily protein
100816952	i) N+WR vs N+WW	Up_TOTAL	0.189157	0.527133	1.94217	8.2936e-05	kinesin-like protein KIN-14G
100809245	i) N+WR vs N+WW	Up_TOTAL	0.810999	0.0659945	1.93173	0.000592868	peroxidase 47
100800889	i) N+WR vs N+WW	Up_TOTAL	0.801443	0.0491741	1.91495	0.00475997	kunitz-type trypsin inhibitor KTI1-like
121175145	i) N+WR vs N+WW	Up_TOTAL	-0.0834499	0.788726	1.9055	1.12672e-06	uncharacterized LOC121175145
100780581	i) N+WR vs N+WW	Up_TOTAL	0.283297	0.357244	1.90018	5.36023e-11	geranylgeranyl transferase type-2 subunit alpha 1
100783925	i) N+WR vs N+WW	Up_TOTAL	0.453621	0.189017	1.88806	0.00095726	uncharacterized LOC100783925
100795632	i) N+WR vs N+WW	Up_TOTAL	0.262218	0.389887	1.87825	5.67485e-08	uncharacterized LOC100795632
100817074	i) N+WR vs N+WW	Up_TOTAL	0.308116	0.327154	1.87668	0.000651	NAC domain-containing protein
102662237	i) N+WR vs N+WW	Up_TOTAL	0.657944	0.0928471	1.86794	2.87654e-07	uncharacterized LOC102662237
102659718	i) N+WR vs N+WW	Up_TOTAL	0.799464	0.0122067	1.86115	2.63636e-08	protein NRT1/ PTR FAMILY 5.6
100814289	i) N+WR vs N+WW	Up_TOTAL	0.252868	0.398368	1.86024	4.84548e-05	calvin cycle protein CP12-2, chloroplastic
100807875	i) N+WR vs N+WW	Up_TOTAL	0.129932	0.66049	1.8592	0.000528937	long chain acyl-CoA synthetase 4
100801129	i) N+WR vs N+WW	Up_TOTAL	0.925135	0.0106212	1.83577	2.0905e-06	ethylene-responsive transcription factor ERF039-like
102660584	i) N+WR vs N+WW	Up_TOTAL	0.0446295	0.885164	1.82295	8.1491e-05	uncharacterized LOC102660584
100791127	i) N+WR vs N+WW	Up_TOTAL	0.51108	0.132399	1.82243	0.000115549	agamous-like MADS-box protein AGL29
100775709	i) N+WR vs N+WW	Up_TOTAL	0.599664	0.105425	1.82232	0.00266847	wall-associated receptor kinase-like 15
100779309	i) N+WR vs N+WW	Up_TOTAL	0.265808	0.362059	1.81959	0.000466115	uncharacterized LOC100779309
106796341	i) N+WR vs N+WW	Up_TOTAL	0.121326	0.689343	1.81321	1.18728e-06	eukaryotic peptide chain release factor subunit 1-3
100789019	i) N+WR vs N+WW	Up_TOTAL	0.795423	0.00192018	1.81258	6.15938e-11	linoleate 9S-lipoxygenase 5
102660360	i) N+WR vs N+WW	Up_TOTAL	0.712886	0.0651065	1.79871	1.15341e-07	uncharacterized LOC102660360
102667272	i) N+WR vs N+WW	Up_TOTAL	0.172183	0.562907	1.79027	2.9373e-05	uncharacterized LOC102667272
100776693	i) N+WR vs N+WW	Up_TOTAL	0.93538	0.0350911	1.77975	1.68062e-06	CSC1-like protein At4g02900
100800225	i) N+WR vs N+WW	Up_TOTAL	0.398898	0.227292	1.76886	0.00114596	myosin-2
100777218	i) N+WR vs N+WW	Up_TOTAL	0.992317	0.0312231	1.76336	1.91581e-05	CBL-interacting serine/threonine-protein kinase 9
100794837	i) N+WR vs N+WW	Up_TOTAL	0.415261	0.215095	1.7594	0.000659494	linoleate 13S-lipoxygenase 2-1, chloroplastic
100794949	i) N+WR vs N+WW	Up_TOTAL	0.57742	0.12095	1.75622	0.00474376	uncharacterized LOC100794949
100805948	i) N+WR vs N+WW	Up_TOTAL	0.106323	0.699721	1.75058	0.00247126	uncharacterized LOC100805948
100800308	i) N+WR vs N+WW	Up_TOTAL	0.789726	0.0297404	1.75032	8.2007e-05	galactinol--sucrose galactosyltransferase
100788444	i) N+WR vs N+WW	Up_TOTAL	0.0292102	0.933497	1.74121	1.94605e-06	uncharacterized LOC100788444
121174010	i) N+WR vs N+WW	Up_TOTAL	0.0194048	0.956216	1.72191	0.00351697	uncharacterized LOC121174010
102664604	i) N+WR vs N+WW	Up_TOTAL	0.329512	0.296806	1.70869	3.03062e-05	peptide chain release factor PrfB2, chloroplastic
100792372	i) N+WR vs N+WW	Up_TOTAL	0.456187	0.189167	1.70521	0.00179752	NAC transcription factor 25
100803027	i) N+WR vs N+WW	Up_TOTAL	0.538682	0.100529	1.68768	9.35612e-07	polygalacturonase At1g48100
100811715	i) N+WR vs N+WW	Up_TOTAL	-0.130468	0.645208	1.68632	0.00109076	protein ENHANCED DOWNY MILDEW 2
100779077	i) N+WR vs N+WW	Up_TOTAL	0.965532	4.03147e-05	1.65659	2.0129e-20	uncharacterized LOC100779077
100817975	i) N+WR vs N+WW	Up_TOTAL	0.534249	0.10973	1.65438	1.89218e-05	probable serine/threonine protein kinase IRE
100785811	i) N+WR vs N+WW	Up_TOTAL	0.41051	0.208548	1.65178	3.63284e-05	glycine cleavage system H protein, mitochondrial
102665366	i) N+WR vs N+WW	Up_TOTAL	0.109433	0.708544	1.64741	0.00487377	transcription factor PIF1
100786096	i) N+WR vs N+WW	Up_TOTAL	0.831287	0.000797624	1.62228	1.10133e-13	formin-like protein 13
100799721	i) N+WR vs N+WW	Up_TOTAL	0.0403289	0.904106	1.61646	0.00286035	chloroplast stem-loop binding protein of 41 kDa b, chloroplastic
100811109	i) N+WR vs N+WW	Up_TOTAL	0.904849	0.0140707	1.61319	3.96406e-08	ACT domain-containing protein ACR1
100777055	i) N+WR vs N+WW	Up_TOTAL	0.487471	0.13976	1.59736	0.00803102	secoisolariciresinol dehydrogenase-like
778045	i) N+WR vs N+WW	Up_TOTAL	0.70562	0.0835376	1.591	0.00735444	MYB transcription factor MYB184
100788743	i) N+WR vs N+WW	Up_TOTAL	0.690369	0.0545617	1.58563	3.52481e-07	pentatricopeptide repeat-containing protein MRL1, chloroplastic
106795995	i) N+WR vs N+WW	Up_TOTAL	0.0435704	0.89431	1.58448	0.000150669	uncharacterized LOC106795995
100795640	i) N+WR vs N+WW	Up_TOTAL	0.453754	0.158069	1.58299	0.000962554	uncharacterized LOC100795640
100791705	i) N+WR vs N+WW	Up_TOTAL	0.548972	0.120158	1.58111	0.00802421	17.5 kDa class I heat shock protein
100803569	i) N+WR vs N+WW	Up_TOTAL	0.977669	0.00117217	1.58108	0.000466619	probable E3 ubiquitin-protein ligase RZFP34
100786394	i) N+WR vs N+WW	Up_TOTAL	-0.0642957	0.841475	1.57882	1.13479e-06	doublesex- and mab-3-related transcription factor B1-like
100819869	i) N+WR vs N+WW	Up_TOTAL	0.0132263	0.970976	1.57648	0.000679936	uncharacterized LOC100819869
100801594	i) N+WR vs N+WW	Up_TOTAL	0.18052	0.540567	1.57273	0.000195143	two-component response regulator ARR2
100800177	i) N+WR vs N+WW	Up_TOTAL	0.453079	0.177177	1.56844	1.45069e-05	uncharacterized LOC100800177
100803487	i) N+WR vs N+WW	Up_TOTAL	0.785251	0.0610601	1.56418	0.000106822	katanin p80 WD40 repeat-containing subunit B1 homolog KTN80.2
102664262	i) N+WR vs N+WW	Up_TOTAL	0.862284	0.00867419	1.56406	4.92315e-06	probable disease resistance protein At4g27220
100810669	i) N+WR vs N+WW	Up_TOTAL	0.75485	0.0145818	1.55966	4.85218e-10	probable WRKY transcription factor 43
100819812	i) N+WR vs N+WW	Up_TOTAL	0.205863	0.349507	1.5579	1.20037e-07	uncharacterized LOC100819812
106796275	i) N+WR vs N+WW	Up_TOTAL	-0.332605	0.295288	1.55788	1.20642e-06	uncharacterized LOC106796275
100793138	i) N+WR vs N+WW	Up_TOTAL	0.961302	0.000233042	1.5578	8.46209e-11	uncharacterized LOC100793138
102669886	i) N+WR vs N+WW	Up_TOTAL	0.324913	0.293743	1.55255	0.000350661	uncharacterized LOC102669886
100797813	i) N+WR vs N+WW	Up_TOTAL	0.344645	0.196472	1.55153	4.30608e-06	protein LNK1
100798295	i) N+WR vs N+WW	Up_TOTAL	0.608268	0.0950615	1.54741	0.00818624	isoliquiritigenin 2'-O-methyltransferase
100779351	i) N+WR vs N+WW	Up_TOTAL	0.00799639	0.982922	1.54296	0.000401756	uncharacterized LOC100779351
100808232	i) N+WR vs N+WW	Up_TOTAL	0.954329	0.00115572	1.53917	9.42178e-12	transcription factor MYB92
100777595	i) N+WR vs N+WW	Up_TOTAL	0.921729	0.0469908	1.53809	0.00323967	transcription activator GLK1
100803913	i) N+WR vs N+WW	Up_TOTAL	0.311969	0.105955	1.5345	2.37252e-07	uncharacterized LOC100803913
100807754	i) N+WR vs N+WW	Up_TOTAL	0.795745	0.022709	1.53124	2.03037e-06	ABC transporter G family member 10
100803105	i) N+WR vs N+WW	Up_TOTAL	0.295677	0.343668	1.52887	0.0054742	probable caffeine synthase MTL2
778166	i) N+WR vs N+WW	Up_TOTAL	0.747414	0.0175339	1.52841	3.84843e-07	protein REVEILLE 6
100795225	i) N+WR vs N+WW	Up_TOTAL	0.0427733	0.875215	1.52269	5.85381e-10	uncharacterized LOC100795225
100306576	i) N+WR vs N+WW	Up_TOTAL	0.240281	0.200551	1.51959	0.00622842	uncharacterized LOC100306576
547488	i) N+WR vs N+WW	Up_TOTAL	0.872325	0.00656384	1.51907	4.5769e-06	transcription factor MYB101
100781804	i) N+WR vs N+WW	Up_TOTAL	0.189097	0.461799	1.51662	5.32928e-08	uncharacterized LOC100781804
100803921	i) N+WR vs N+WW	Up_TOTAL	-0.136269	0.639943	1.51428	2.49908e-06	uncharacterized LOC100803921
100777136	i) N+WR vs N+WW	Up_TOTAL	0.900756	0.00441665	1.51359	5.19482e-10	uncharacterized LOC100777136
100783418	i) N+WR vs N+WW	Up_TOTAL	0.270375	0.321886	1.51259	2.54742e-07	heavy metal-associated isoprenylated plant protein 4
100789395	i) N+WR vs N+WW	Up_TOTAL	-0.141843	0.63601	1.50607	0.00183278	TLC domain-containing protein 5
100780114	i) N+WR vs N+WW	Up_TOTAL	0.700827	0.0839327	1.50387	0.00517028	berberine bridge enzyme-like 28
100789410	i) N+WR vs N+WW	Up_TOTAL	0.462363	0.172789	1.50363	0.00424215	isoflavone 2'-hydroxylase-like
100801929	i) N+WR vs N+WW	Up_TOTAL	0.275867	0.259593	1.49556	1.96266e-08	uncharacterized LOC100801929
100782907	i) N+WR vs N+WW	Up_TOTAL	0.613819	0.114338	1.49465	3.72368e-06	CASP-like protein 1B1
100792221	i) N+WR vs N+WW	Up_TOTAL	0.332269	0.295696	1.48941	0.00201226	rhodanese-like domain-containing protein 14, chloroplastic
102663856	i) N+WR vs N+WW	Up_TOTAL	0.500936	0.128715	1.48913	0.000103645	uncharacterized LOC102663856
100796238	i) N+WR vs N+WW	Up_TOTAL	0.745129	0.00485183	1.47574	1.59545e-10	protein CHUP1, chloroplastic
121173762	i) N+WR vs N+WW	Up_TOTAL	0.194039	0.517015	1.47355	1.04463e-05	uncharacterized LOC121173762
100812375	i) N+WR vs N+WW	Up_TOTAL	0.162827	0.585699	1.47278	8.71819e-06	ATP-dependent zinc metalloprotease FTSH 3, mitochondrial
100787186	i) N+WR vs N+WW	Up_TOTAL	0.32148	0.267168	1.4715	1.81865e-06	sucrose-binding protein-like
100781488	i) N+WR vs N+WW	Up_TOTAL	0.200499	0.494422	1.47121	0.000627192	ultraviolet-B receptor UVR8
100527912	i) N+WR vs N+WW	Up_TOTAL	0.401124	0.19588	1.4665	0.00873516	HSP20-like chaperone protein
100792780	i) N+WR vs N+WW	Up_TOTAL	0.667745	0.00576475	1.46268	4.88366e-11	phosphatidylinositol 4-kinase gamma 7
100814728	i) N+WR vs N+WW	Up_TOTAL	0.308514	0.316856	1.46068	0.00132507	ninja-family protein AFP3
100793362	i) N+WR vs N+WW	Up_TOTAL	0.587548	0.122924	1.45488	0.00982797	benzyl alcohol O-benzoyltransferase
100801168	i) N+WR vs N+WW	Up_TOTAL	0.598992	0.115936	1.45074	0.0017178	cyclase-like protein 2
100789863	i) N+WR vs N+WW	Up_TOTAL	0.289206	0.317683	1.44415	0.000470271	probable BOI-related E3 ubiquitin-protein ligase 3
100808136	i) N+WR vs N+WW	Up_TOTAL	0.354695	0.189167	1.44338	5.01715e-05	protein TSS
100818143	i) N+WR vs N+WW	Up_TOTAL	0.195054	0.353995	1.44146	8.01695e-08	uncharacterized LOC100818143
100801249	i) N+WR vs N+WW	Up_TOTAL	0.365075	0.263764	1.43676	0.00437533	uncharacterized LOC100801249
100815144	i) N+WR vs N+WW	Up_TOTAL	0.631622	0.0750095	1.43672	2.44022e-06	structural maintenance of chromosomes flexible hinge domain-containing protein GMI1
100777428	i) N+WR vs N+WW	Up_TOTAL	0.906017	0.000793049	1.43569	8.10915e-10	zinc finger protein CONSTANS-LIKE 13-like
100816011	i) N+WR vs N+WW	Up_TOTAL	0.825102	0.033419	1.43511	4.14678e-06	probable glutathione S-transferase
548078	i) N+WR vs N+WW	Up_TOTAL	0.538346	0.136277	1.43483	0.00457524	small heat shock protein, chloroplastic
100781914	i) N+WR vs N+WW	Up_TOTAL	0.598095	0.110373	1.42519	2.95358e-05	uncharacterized LOC100781914
100802782	i) N+WR vs N+WW	Up_TOTAL	0.646884	0.06395	1.42031	1.68728e-05	glutamate receptor 3.4
100784895	i) N+WR vs N+WW	Up_TOTAL	0.564884	0.123341	1.41569	0.00239798	cationic amino acid transporter 2, vacuolar
100793831	i) N+WR vs N+WW	Up_TOTAL	0.975758	1.50505e-05	1.41439	2.6293e-11	probable AMP deaminase
100806242	i) N+WR vs N+WW	Up_TOTAL	-0.0155037	0.965303	1.41348	0.00127142	sulfite exporter TauE/SafE family protein 3-like
100806263	i) N+WR vs N+WW	Up_TOTAL	0.590197	0.0185349	1.40593	3.2144e-10	paladin
102669589	i) N+WR vs N+WW	Up_TOTAL	0.797357	0.00454268	1.40579	1.14189e-10	uncharacterized LOC102669589
100775876	i) N+WR vs N+WW	Up_TOTAL	0.704678	0.0320412	1.40295	3.43845e-07	fatty acid amide hydrolase
100793824	i) N+WR vs N+WW	Up_TOTAL	-0.18202	0.535197	1.39937	0.000217898	serine hydroxymethyltransferase 3, chloroplastic-like
100809490	i) N+WR vs N+WW	Up_TOTAL	0.309763	0.313804	1.39828	0.00170976	two-component response regulator-like PRR95
102665668	i) N+WR vs N+WW	Up_TOTAL	0.386649	0.24018	1.3933	0.00140272	uncharacterized LOC102665668
100791002	i) N+WR vs N+WW	Up_TOTAL	0.78161	0.0487583	1.38177	0.00013132	CBL-interacting serine/threonine-protein kinase 9
100789435	i) N+WR vs N+WW	Up_TOTAL	-0.122974	0.673068	1.38139	4.43103e-05	pentatricopeptide repeat-containing protein At1g62930, chloroplastic
100792939	i) N+WR vs N+WW	Up_TOTAL	0.629182	0.0395076	1.38066	5.86333e-07	eEF1A lysine and N-terminal methyltransferase
100792646	i) N+WR vs N+WW	Up_TOTAL	0.332386	0.1876	1.37659	6.65256e-07	piezo-type mechanosensitive ion channel homolog
100783695	i) N+WR vs N+WW	Up_TOTAL	0.615428	0.109723	1.37364	0.00967395	uncharacterized LOC100783695
100810360	i) N+WR vs N+WW	Up_TOTAL	0.140395	0.639263	1.37104	0.000437581	CASP-like protein 5C1
100812766	i) N+WR vs N+WW	Up_TOTAL	0.85916	0.019789	1.37004	0.000120459	transmembrane protein 230
100796045	i) N+WR vs N+WW	Up_TOTAL	0.186747	0.526653	1.36983	0.00296641	cell division cycle protein 48 homolog
100819033	i) N+WR vs N+WW	Up_TOTAL	0.325087	0.302445	1.36606	0.000103342	uncharacterized protein
100788373	i) N+WR vs N+WW	Up_TOTAL	0.451077	0.102782	1.36411	1.24962e-08	uncharacterized LOC100788373
102661106	i) N+WR vs N+WW	Up_TOTAL	0.155427	0.602433	1.35754	0.000253547	protein MAINTENANCE OF MERISTEMS-like
100793873	i) N+WR vs N+WW	Up_TOTAL	0.505329	0.122536	1.35511	5.69822e-05	leucine-rich repeat receptor-like protein kinase PXL1
100776338	i) N+WR vs N+WW	Up_TOTAL	0.749439	0.0291761	1.35178	0.000188797	polygalacturonase At1g48100
100782903	i) N+WR vs N+WW	Up_TOTAL	0.720568	0.0005723	1.3505	1.29306e-13	uncharacterized LOC100782903
100814850	i) N+WR vs N+WW	Up_TOTAL	0.727982	0.00211251	1.34788	2.63649e-07	ABC transporter C family member 5
100778905	i) N+WR vs N+WW	Up_TOTAL	0.268248	0.246296	1.34733	4.04478e-08	uncharacterized LOC100778905
100809181	i) N+WR vs N+WW	Up_TOTAL	0.906154	0.0202101	1.34707	0.00210148	proline-rich extensin-like protein EPR1
100781159	i) N+WR vs N+WW	Up_TOTAL	0.589341	0.023897	1.34155	2.0877e-06	uncharacterized LOC100781159
100789972	i) N+WR vs N+WW	Up_TOTAL	0.748739	0.00690433	1.33612	8.89195e-07	receptor-like protein kinase HSL1
100790773	i) N+WR vs N+WW	Up_TOTAL	0.770625	0.0116975	1.33429	1.314e-08	external alternative NAD(P)H-ubiquinone oxidoreductase B2, mitochondrial
100500666	i) N+WR vs N+WW	Up_TOTAL	0.394876	0.233483	1.33403	0.0123783	alpha-crystallin domain-containing protein
100793183	i) N+WR vs N+WW	Up_TOTAL	-0.0294056	0.930813	1.3334	0.000831505	mRNA-capping enzyme
100806135	i) N+WR vs N+WW	Up_TOTAL	0.0748262	0.80791	1.33167	0.000171271	uncharacterized LOC100806135
100807188	i) N+WR vs N+WW	Up_TOTAL	0.833249	0.00998022	1.33119	3.73435e-06	ATP-dependent zinc metalloprotease FTSH 10, mitochondrial
102669210	i) N+WR vs N+WW	Up_TOTAL	0.926693	0.0363525	1.32931	5.40326e-05	uncharacterized LOC102669210
100798693	i) N+WR vs N+WW	Up_TOTAL	0.069226	0.826604	1.32847	0.00670366	actin-interacting protein 1-2
100806298	i) N+WR vs N+WW	Up_TOTAL	0.640221	0.0345092	1.32731	2.02122e-07	chlorophyllide a oxygenase, chloroplastic
547559	i) N+WR vs N+WW	Up_TOTAL	0.901842	0.0415172	1.32017	0.0130268	seed maturation protein PM39
100775258	i) N+WR vs N+WW	Up_TOTAL	0.601433	0.0991047	1.31015	0.00729819	probable lysophospholipase BODYGUARD 5
100783352	i) N+WR vs N+WW	Up_TOTAL	0.327109	0.149091	1.30915	2.80381e-05	uncharacterized LOC100783352
100796191	i) N+WR vs N+WW	Up_TOTAL	0.311103	0.310259	1.307	0.00110446	disease resistance protein RUN1
100805738	i) N+WR vs N+WW	Up_TOTAL	-0.0197663	0.953173	1.30454	1.85106e-05	protein-tyrosine-phosphatase MKP1-like
106794640	i) N+WR vs N+WW	Up_TOTAL	0.261778	0.375968	1.30363	0.000296492	uncharacterized LOC106794640
100814726	i) N+WR vs N+WW	Up_TOTAL	0.803206	0.0102724	1.30341	6.31693e-05	heavy-metal-associated domain-containing protein
100801563	i) N+WR vs N+WW	Up_TOTAL	0.258412	0.279131	1.29778	1.83027e-05	putative hydrolase C777.06c
100807076	i) N+WR vs N+WW	Up_TOTAL	0.252733	0.406178	1.29523	0.00102852	pentatricopeptide repeat-containing protein At5g14770, mitochondrial
106798390	i) N+WR vs N+WW	Up_TOTAL	-0.00238697	0.994938	1.29252	0.000311723	uncharacterized LOC106798390
100784105	i) N+WR vs N+WW	Up_TOTAL	0.9502	6.75226e-05	1.29204	2.79173e-06	callose synthase 7
100777027	i) N+WR vs N+WW	Up_TOTAL	0.405691	0.189159	1.29131	0.000578569	formate--tetrahydrofolate ligase
100800153	i) N+WR vs N+WW	Up_TOTAL	-0.0947725	0.715142	1.29067	0.00150655	zinc finger CCCH domain-containing protein 48
100792086	i) N+WR vs N+WW	Up_TOTAL	-0.00226459	0.995117	1.28741	0.00233387	pentatricopeptide repeat-containing protein At2g35030, mitochondrial
121172883	i) N+WR vs N+WW	Up_TOTAL	0.271758	0.375813	1.28704	0.00064599	uncharacterized LOC121172883
100780172	i) N+WR vs N+WW	Up_TOTAL	0.0241591	0.9386	1.28409	0.00700035	uncharacterized LOC100780172
100806144	i) N+WR vs N+WW	Up_TOTAL	0.655131	0.100219	1.27682	0.0107837	GPI-anchor transamidase
100795638	i) N+WR vs N+WW	Up_TOTAL	0.540451	0.0947568	1.27669	1.51861e-05	ankyrin-1
100810525	i) N+WR vs N+WW	Up_TOTAL	0.935057	0.00270386	1.27281	4.75882e-07	aluminum-activated malate transporter family protein
100777316	i) N+WR vs N+WW	Up_TOTAL	0.207213	0.482736	1.27264	0.000427798	tubby-like F-box protein 8
100781803	i) N+WR vs N+WW	Up_TOTAL	0.235428	0.40604	1.27083	7.98616e-05	uncharacterized LOC100781803
100808365	i) N+WR vs N+WW	Up_TOTAL	-0.0861859	0.780184	1.26953	0.00209748	protein WHAT'S THIS FACTOR 9, mitochondrial
100787409	i) N+WR vs N+WW	Up_TOTAL	0.610005	0.0563908	1.26945	7.45844e-06	serine/threonine-protein kinase ATG1t
102666597	i) N+WR vs N+WW	Up_TOTAL	0.155771	0.601833	1.26917	0.000818872	uncharacterized LOC102666597
100781529	i) N+WR vs N+WW	Up_TOTAL	0.0198916	0.954802	1.26844	0.000519828	receptor-like cytosolic serine/threonine-protein kinase RBK2
100811721	i) N+WR vs N+WW	Up_TOTAL	0.844882	0.0516652	1.26823	0.00264668	cysteine-rich and transmembrane domain-containing protein B
100798787	i) N+WR vs N+WW	Up_TOTAL	0.7381	7.10305e-06	1.26671	7.25964e-19	probable sucrose-phosphate synthase
100783072	i) N+WR vs N+WW	Up_TOTAL	0.458902	0.0999603	1.26448	5.13778e-09	zinc finger protein BRUTUS
100815430	i) N+WR vs N+WW	Up_TOTAL	0.44496	0.15126	1.26289	0.000231648	G-type lectin S-receptor-like serine/threonine-protein kinase At4g27290
100778774	i) N+WR vs N+WW	Up_TOTAL	0.405903	0.203498	1.26164	0.00522241	exocyst complex component EXO70I
100802502	i) N+WR vs N+WW	Up_TOTAL	-0.150941	0.614854	1.26118	0.000377006	myosin-15
100817665	i) N+WR vs N+WW	Up_TOTAL	0.925165	0.0137324	1.25876	0.0011376	ABC transporter C family member 10
100796481	i) N+WR vs N+WW	Up_TOTAL	0.830045	2.28178e-05	1.25867	3.88927e-15	probable WRKY transcription factor 43
100779411	i) N+WR vs N+WW	Up_TOTAL	0.179121	0.526887	1.25362	0.00220973	uncharacterized LOC100779411
102661076	i) N+WR vs N+WW	Up_TOTAL	-0.28976	0.32055	1.25153	0.00833903	probable disease resistance protein At4g27220
100810417	i) N+WR vs N+WW	Up_TOTAL	0.944497	0.00401598	1.24886	7.68167e-08	uncharacterized LOC100810417
100819355	i) N+WR vs N+WW	Up_TOTAL	0.813307	0.0508632	1.24678	6.32791e-05	aspartic proteinase-like protein 1
100791244	i) N+WR vs N+WW	Up_TOTAL	0.856032	0.000885623	1.24531	7.53325e-07	7-hydroxymethyl chlorophyll a reductase, chloroplastic
100776436	i) N+WR vs N+WW	Up_TOTAL	0.496117	0.137459	1.24523	5.38638e-05	ethylene-responsive transcription factor ERF034
100801735	i) N+WR vs N+WW	Up_TOTAL	0.509406	0.030032	1.24164	3.31232e-07	cold-responsive protein kinase 1
100787908	i) N+WR vs N+WW	Up_TOTAL	0.256447	0.349045	1.24118	0.000402847	phytosulfokine receptor 1
100792621	i) N+WR vs N+WW	Up_TOTAL	0.29242	0.320808	1.2378	3.29285e-07	uncharacterized LOC100792621
100816988	i) N+WR vs N+WW	Up_TOTAL	0.940744	0.00094521	1.23425	3.10313e-12	spermine synthase
100786482	i) N+WR vs N+WW	Up_TOTAL	0.651097	0.00707348	1.23305	2.55608e-07	ABC transporter G family member 39
100814955	i) N+WR vs N+WW	Up_TOTAL	0.95162	0.00291121	1.23264	4.5021e-09	uncharacterized LOC100814955
100306482	i) N+WR vs N+WW	Up_TOTAL	0.377603	0.237014	1.23157	0.00566796	uncharacterized LOC100306482
100799870	i) N+WR vs N+WW	Up_TOTAL	0.216962	0.362118	1.23119	8.32084e-05	uncharacterized LOC100799870
121174898	i) N+WR vs N+WW	Up_TOTAL	0.0187449	0.957627	1.22937	0.00770419	uncharacterized LOC121174898
100500247	i) N+WR vs N+WW	Up_TOTAL	0.481387	0.156044	1.22833	0.000545603	uncharacterized LOC100500247
100784834	i) N+WR vs N+WW	Up_TOTAL	0.807177	0.029878	1.22695	0.000312325	mitochondrial adenine nucleotide transporter ADNT1
100806048	i) N+WR vs N+WW	Up_TOTAL	0.582603	0.0608347	1.22478	6.26777e-05	cysteine-rich receptor-like protein kinase
100785053	i) N+WR vs N+WW	Up_TOTAL	0.873597	0.00828765	1.224	6.82756e-05	protein SEED AND ROOT HAIR PROTECTIVE PROTEIN
100778115	i) N+WR vs N+WW	Up_TOTAL	0.481249	0.128486	1.22206	0.00410288	DNA polymerase epsilon catalytic subunit A-like
100799466	i) N+WR vs N+WW	Up_TOTAL	0.855541	0.0525232	1.21918	0.00710291	probable trehalose-phosphate phosphatase 3
100796914	i) N+WR vs N+WW	Up_TOTAL	0.848316	0.00587211	1.21877	1.89833e-05	phospholipase D p1-like
100780422	i) N+WR vs N+WW	Up_TOTAL	0.327753	0.267097	1.21842	0.00698036	basic helix-loop-helix protein A
100820013	i) N+WR vs N+WW	Up_TOTAL	0.152892	0.563271	1.21794	0.000379118	ethylene-responsive transcription factor ERF062
100527557	i) N+WR vs N+WW	Up_TOTAL	0.501431	0.154645	1.21725	0.00147932	putative alpha/beta hydrolase
100777662	i) N+WR vs N+WW	Up_TOTAL	0.543155	0.0922274	1.21673	4.57182e-05	exocyst complex component EXO70A1
100816914	i) N+WR vs N+WW	Up_TOTAL	0.121181	0.659524	1.21417	1.79976e-05	uncharacterized LOC100816914
106795173	i) N+WR vs N+WW	Up_TOTAL	-0.0791695	0.742195	1.21102	8.08186e-07	pumilio homolog 2
100781580	i) N+WR vs N+WW	Up_TOTAL	0.367111	0.113632	1.21073	1.14349e-07	pantothenate kinase 2
102661462	i) N+WR vs N+WW	Up_TOTAL	-0.0671819	0.832391	1.2095	0.00386546	FBD-associated F-box protein At3g52670
100809261	i) N+WR vs N+WW	Up_TOTAL	0.143187	0.58756	1.2093	1.74253e-05	uncharacterized LOC100809261
100782216	i) N+WR vs N+WW	Up_TOTAL	0.302917	0.274449	1.2088	0.000364645	pentatricopeptide repeat-containing protein At1g71490
100779849	i) N+WR vs N+WW	Up_TOTAL	0.0118352	0.974002	1.20703	3.54036e-05	uncharacterized LOC100779849
100801470	i) N+WR vs N+WW	Up_TOTAL	0.785146	0.000978105	1.20675	1.65182e-09	phenylalanine ammonia-lyase 2.4
100807201	i) N+WR vs N+WW	Up_TOTAL	0.407736	0.167359	1.2042	0.000245069	uncharacterized LOC100807201
100775312	i) N+WR vs N+WW	Up_TOTAL	-0.0175346	0.95892	1.20231	0.00129073	pentatricopeptide repeat-containing protein At2g26790, mitochondrial
100777534	i) N+WR vs N+WW	Up_TOTAL	0.478222	0.0871824	1.20125	1.91432e-07	uncharacterized LOC100777534
102663607	i) N+WR vs N+WW	Up_TOTAL	0.0463287	0.88668	1.1999	0.00195582	uncharacterized LOC102663607
100805888	i) N+WR vs N+WW	Up_TOTAL	0.134401	0.639267	1.19955	0.00400924	protein CROWDED NUCLEI 2
100816575	i) N+WR vs N+WW	Up_TOTAL	0.105726	0.722456	1.1977	0.0162835	uncharacterized LOC100816575
100807709	i) N+WR vs N+WW	Up_TOTAL	0.858599	0.0193919	1.19678	0.00158621	ABC transporter B family member 15-like
100795981	i) N+WR vs N+WW	Up_TOTAL	0.32217	0.310229	1.19633	0.0173541	transcription factor MYB2
106797779	i) N+WR vs N+WW	Up_TOTAL	-0.637306	0.105964	1.19589	2.85105e-05	uncharacterized LOC106797779
100793889	i) N+WR vs N+WW	Up_TOTAL	0.718613	0.0221864	1.19397	1.98605e-05	serine carboxypeptidase-like 45
100775453	i) N+WR vs N+WW	Up_TOTAL	0.95951	0.00155948	1.19071	4.77767e-05	uncharacterized WD repeat-containing protein C2A9.03
100803123	i) N+WR vs N+WW	Up_TOTAL	-0.0153409	0.96496	1.18972	0.000130654	O-fucosyltransferase 35
112998744	i) N+WR vs N+WW	Up_TOTAL	0.17581	0.555223	1.18713	0.000144741	G-type lectin S-receptor-like serine/threonine-protein kinase At4g27290
100795663	i) N+WR vs N+WW	Up_TOTAL	0.393085	0.212829	1.18487	0.00198434	uncharacterized LOC100795663
100785854	i) N+WR vs N+WW	Up_TOTAL	0.56391	0.0298056	1.18399	3.14003e-05	protein SABRE
100814315	i) N+WR vs N+WW	Up_TOTAL	0.0137311	0.961015	1.18358	1.14545e-06	chromatin modification-related protein EAF1 B
100787932	i) N+WR vs N+WW	Up_TOTAL	0.730975	0.0288907	1.18332	7.83877e-06	heavy metal-associated isoprenylated plant protein 7
100794648	i) N+WR vs N+WW	Up_TOTAL	0.441092	0.162811	1.1832	0.0010826	mitogen-activated protein kinase kinase kinase 18
100799041	i) N+WR vs N+WW	Up_TOTAL	0.984135	1.77001e-06	1.18253	9.79121e-21	trihelix transcription factor GT-2
100796121	i) N+WR vs N+WW	Up_TOTAL	0.336568	0.222922	1.18241	5.43444e-05	uncharacterized LOC100796121
100785470	i) N+WR vs N+WW	Up_TOTAL	0.162854	0.576267	1.1824	0.0107043	probable xyloglucan endotransglucosylase/hydrolase protein 6
100786992	i) N+WR vs N+WW	Up_TOTAL	0.154549	0.606128	1.18235	0.00298667	F-box/kelch-repeat protein At3g06240
100794264	i) N+WR vs N+WW	Up_TOTAL	0.548076	0.0856826	1.18191	0.000241398	heat stress transcription factor A-7a
100789413	i) N+WR vs N+WW	Up_TOTAL	0.533304	0.0899683	1.18172	0.000273803	thylakoid lumenal 19 kDa protein, chloroplastic
100801588	i) N+WR vs N+WW	Up_TOTAL	0.438746	0.197954	1.18172	0.00162397	peptidyl-prolyl cis-trans isomerase CYP54
100788382	i) N+WR vs N+WW	Up_TOTAL	0.805813	0.0227695	1.17938	0.000133538	probable WRKY transcription factor 75
100784827	i) N+WR vs N+WW	Up_TOTAL	0.82754	3.74495e-05	1.17912	5.61352e-11	ABC transporter C family member 8
100814181	i) N+WR vs N+WW	Up_TOTAL	0.539089	0.0739046	1.17791	1.05566e-05	ABC transporter C family member 13
100810441	i) N+WR vs N+WW	Up_TOTAL	0.0723791	0.7921	1.17634	0.000426046	cysteine-tryptophan domain-containing zinc finger protein 3
100783166	i) N+WR vs N+WW	Up_TOTAL	0.151351	0.613568	1.17573	0.00366349	uncharacterized LOC100783166
100800766	i) N+WR vs N+WW	Up_TOTAL	0.291324	0.283527	1.17548	0.000178274	uncharacterized LOC100800766
100796271	i) N+WR vs N+WW	Up_TOTAL	0.79599	0.0165384	1.17475	1.57507e-05	ethylene-responsive transcription factor RAP2-7
100780088	i) N+WR vs N+WW	Up_TOTAL	0.483391	0.0631201	1.17173	2.03696e-08	uncharacterized LOC100780088
100787909	i) N+WR vs N+WW	Up_TOTAL	0.666963	0.0932612	1.17053	0.0183258	calmodulin-binding transcription activator 4
100818056	i) N+WR vs N+WW	Up_TOTAL	0.180664	0.539686	1.16902	0.00071116	vacuolar sorting protein 18
100776070	i) N+WR vs N+WW	Up_TOTAL	-0.288824	0.327976	1.16851	0.00241939	dol-P-Man:Man(7)GlcNAc(2)-PP-Dol alpha-1,6-mannosyltransferase
102670257	i) N+WR vs N+WW	Up_TOTAL	0.395254	0.233388	1.16836	0.000641475	uncharacterized LOC102670257
100776762	i) N+WR vs N+WW	Up_TOTAL	0.187224	0.530537	1.16729	0.014998	cell division cycle protein 48 homolog
100790901	i) N+WR vs N+WW	Up_TOTAL	0.387136	0.241631	1.16699	0.0127468	chlorophyllase-2
100816431	i) N+WR vs N+WW	Up_TOTAL	0.611448	0.0633157	1.16662	0.00134172	amino acid transporter AVT1A
100819392	i) N+WR vs N+WW	Up_TOTAL	0.809362	0.0389398	1.16636	0.00399654	protein NRT1/ PTR FAMILY 6.3
100798387	i) N+WR vs N+WW	Up_TOTAL	0.255069	0.359357	1.16595	0.000176568	TMV resistance protein N
100800789	i) N+WR vs N+WW	Up_TOTAL	0.575556	0.00462844	1.16385	4.71617e-06	BEACH domain-containing protein B
113000796	i) N+WR vs N+WW	Up_TOTAL	0.09189	0.76608	1.16352	0.00649787	uncharacterized LOC113000796
100818695	i) N+WR vs N+WW	Up_TOTAL	0.182658	0.499747	1.16347	0.00320221	silicon efflux transporter LSI2
100815374	i) N+WR vs N+WW	Up_TOTAL	0.60867	0.0623227	1.16319	8.24795e-05	uncharacterized LOC100815374
100802460	i) N+WR vs N+WW	Up_TOTAL	0.526506	0.089614	1.16297	0.000779438	protein ACTIVITY OF BC1 COMPLEX KINASE 7, chloroplastic
100803096	i) N+WR vs N+WW	Up_TOTAL	0.162155	0.587158	1.16246	0.000476265	growth-regulating factor
100786285	i) N+WR vs N+WW	Up_TOTAL	0.508539	0.131079	1.16174	0.000105937	uncharacterized LOC100786285
100781670	i) N+WR vs N+WW	Up_TOTAL	0.790662	0.00450516	1.15987	5.17634e-09	transcription factor MYB92
100798503	i) N+WR vs N+WW	Up_TOTAL	0.0543591	0.863143	1.1594	0.000116582	uncharacterized LOC100798503
100814164	i) N+WR vs N+WW	Up_TOTAL	0.873062	0.000434856	1.15847	1.56008e-06	pentatricopeptide repeat-containing protein MRL1, chloroplastic
100792855	i) N+WR vs N+WW	Up_TOTAL	0.666166	0.0499987	1.15771	0.000132124	uncharacterized LOC100792855
102667562	i) N+WR vs N+WW	Up_TOTAL	-0.250775	0.390556	1.15771	0.000277197	CDT1-like protein a, chloroplastic
100787033	i) N+WR vs N+WW	Up_TOTAL	0.63699	0.0556145	1.15722	0.000163857	E3 ubiquitin-protein ligase RGLG2
106797149	i) N+WR vs N+WW	Up_TOTAL	-0.083739	0.786318	1.15594	0.00439386	uncharacterized LOC106797149
100780030	i) N+WR vs N+WW	Up_TOTAL	0.399086	0.0934492	1.15521	1.26084e-07	NAC domain-containing protein 100
100794680	i) N+WR vs N+WW	Up_TOTAL	0.708432	0.0325305	1.15507	2.11804e-05	probable serine/threonine-protein kinase PBL5
100792023	i) N+WR vs N+WW	Up_TOTAL	0.782006	0.0601785	1.1541	0.00734949	expansin-A11
100810601	i) N+WR vs N+WW	Up_TOTAL	0.126433	0.658595	1.15319	0.000437054	flowering time control protein FPA
100305450	i) N+WR vs N+WW	Up_TOTAL	0.478084	0.0342623	1.15254	8.07583e-05	protein kinase
100797157	i) N+WR vs N+WW	Up_TOTAL	0.945215	0.00186252	1.15231	0.00104349	fructose-1,6-bisphosphatase, cytosolic
100781368	i) N+WR vs N+WW	Up_TOTAL	0.0997364	0.74238	1.1518	0.0040002	glutelin type-A 2
100796806	i) N+WR vs N+WW	Up_TOTAL	0.767553	0.00105999	1.15097	7.7929e-06	uncharacterized LOC100796806
100776419	i) N+WR vs N+WW	Up_TOTAL	0.855763	0.0119243	1.15081	5.46174e-05	serine hydroxymethyltransferase 7
100792072	i) N+WR vs N+WW	Up_TOTAL	0.293441	0.312302	1.14983	0.0021289	protein PIN-LIKES 7
547614	i) N+WR vs N+WW	Up_TOTAL	0.321036	0.181512	1.14903	3.22391e-06	LRR_3 superfamily protein
106794709	i) N+WR vs N+WW	Up_TOTAL	0.242778	0.417256	1.14879	0.000734939	probable pre-mRNA-splicing factor ATP-dependent RNA helicase DEAH2
100775238	i) N+WR vs N+WW	Up_TOTAL	0.133826	0.650864	1.14852	0.00700035	MLO-like protein 6
100779339	i) N+WR vs N+WW	Up_TOTAL	0.567979	0.0934726	1.14766	0.00128264	calmodulin-like protein 7
100801407	i) N+WR vs N+WW	Up_TOTAL	0.794235	0.0631204	1.14744	0.012248	ATP-citrate synthase beta chain protein 2
100796022	i) N+WR vs N+WW	Up_TOTAL	0.597928	0.0595103	1.14681	0.000131676	mechanosensitive ion channel protein 2, chloroplastic
100788781	i) N+WR vs N+WW	Up_TOTAL	0.956159	0.000147869	1.14674	9.29882e-08	UTP--glucose-1-phosphate uridylyltransferase 3, chloroplastic
100815785	i) N+WR vs N+WW	Up_TOTAL	0.224924	0.453485	1.14651	0.00591648	3beta-hydroxysteroid-dehydrogenase/decarboxylase
100808763	i) N+WR vs N+WW	Up_TOTAL	0.476584	0.0220218	1.145	1.26002e-06	serine/threonine-protein kinase SMG1
100800034	i) N+WR vs N+WW	Up_TOTAL	0.710137	0.000212134	1.14298	4.35416e-08	ABC transporter B family member 4
100788113	i) N+WR vs N+WW	Up_TOTAL	0.230974	0.295193	1.14196	4.66417e-08	paladin
100809887	i) N+WR vs N+WW	Up_TOTAL	0.147737	0.570637	1.14185	0.000267323	ethylene-responsive transcription factor ERF053
100500539	i) N+WR vs N+WW	Up_TOTAL	0.427012	0.183583	1.14091	0.00370929	uncharacterized LOC100500539
100812204	i) N+WR vs N+WW	Up_TOTAL	0.428585	0.208375	1.1405	0.00402959	uncharacterized LOC100812204
100800836	i) N+WR vs N+WW	Up_TOTAL	0.0126835	0.971249	1.14005	0.0043282	WD repeat-containing protein 25
100780202	i) N+WR vs N+WW	Up_TOTAL	0.686814	0.000188281	1.13986	3.89979e-14	AP-4 complex subunit epsilon
100793971	i) N+WR vs N+WW	Up_TOTAL	0.781182	0.00504234	1.13836	0.000241207	U-box domain-containing protein 4
100794795	i) N+WR vs N+WW	Up_TOTAL	0.657506	0.0477708	1.13801	8.89673e-05	auxin-responsive protein SAUR50
100781536	i) N+WR vs N+WW	Up_TOTAL	0.699519	0.0876406	1.13662	0.00547016	carotenoid 9,10(9',10')-cleavage dioxygenase 1-like
100803851	i) N+WR vs N+WW	Up_TOTAL	0.601217	0.00677564	1.13554	1.44726e-08	uncharacterized LOC100803851
100812007	i) N+WR vs N+WW	Up_TOTAL	0.917027	0.00493369	1.13549	0.000157385	uncharacterized LOC100812007
100798450	i) N+WR vs N+WW	Up_TOTAL	0.414635	0.192763	1.13468	0.00429271	hydroxyproline O-galactosyltransferase GALT6
102668112	i) N+WR vs N+WW	Up_TOTAL	0.00587723	0.987406	1.13398	0.00247822	E3 ubiquitin-protein ligase HAKAI homolog
100797665	i) N+WR vs N+WW	Up_TOTAL	0.380845	0.107196	1.13313	3.03479e-07	organic cation/carnitine transporter 4
100805091	i) N+WR vs N+WW	Up_TOTAL	0.798843	0.0132984	1.13245	2.09321e-06	uncharacterized LOC100805091
100797811	i) N+WR vs N+WW	Up_TOTAL	0.260652	0.220922	1.13194	9.24231e-08	cyclin family protein
102665309	i) N+WR vs N+WW	Up_TOTAL	0.872421	0.00605428	1.13166	0.000217081	uncharacterized LOC102665309
100802641	i) N+WR vs N+WW	Up_TOTAL	0.125128	0.565426	1.13086	4.97846e-08	autophagy-related protein 2
100815820	i) N+WR vs N+WW	Up_TOTAL	0.395056	0.0979693	1.13022	1.64101e-07	GTPase ERA-like, chloroplastic
100799396	i) N+WR vs N+WW	Up_TOTAL	0.723831	0.0785162	1.12939	0.00743991	uncharacterized LOC100799396
106796720	i) N+WR vs N+WW	Up_TOTAL	0.10715	0.715268	1.12911	0.000540256	uncharacterized LOC106796720
100812831	i) N+WR vs N+WW	Up_TOTAL	0.0571818	0.849857	1.12911	0.000842033	disease resistance protein RGA2
100798381	i) N+WR vs N+WW	Up_TOTAL	0.82914	4.83147e-05	1.12769	1.03645e-08	probable LRR receptor-like serine/threonine-protein kinase At2g16250
100801573	i) N+WR vs N+WW	Up_TOTAL	0.291001	0.212926	1.1259	4.5769e-06	BEACH domain-containing protein B-like
100806276	i) N+WR vs N+WW	Up_TOTAL	0.454878	0.0510409	1.12491	1.0946e-10	NAD(H) kinase 1
100779431	i) N+WR vs N+WW	Up_TOTAL	0.954735	0.0101032	1.1247	0.000358963	heavy metal-associated isoprenylated plant protein 9
102661919	i) N+WR vs N+WW	Up_TOTAL	0.0606729	0.847002	1.12322	0.00386426	uncharacterized LOC102661919
100794627	i) N+WR vs N+WW	Up_TOTAL	0.511544	0.0871471	1.12157	6.69742e-05	transcription factor UPBEAT1
100775244	i) N+WR vs N+WW	Up_TOTAL	0.25731	0.395296	1.11754	0.00200516	receptor-like protein kinase ANXUR2-like
121172897	i) N+WR vs N+WW	Up_TOTAL	0.336784	0.16426	1.11549	2.45793e-07	uncharacterized LOC121172897
100819471	i) N+WR vs N+WW	Up_TOTAL	0.797848	0.00545597	1.11033	5.27627e-05	myb-related protein 315
100786323	i) N+WR vs N+WW	Up_TOTAL	0.66821	0.0675508	1.11001	0.00846992	uncharacterized protein C24B11.05
100794347	i) N+WR vs N+WW	Up_TOTAL	0.639595	0.0188853	1.10989	3.32285e-05	short-chain dehydrogenase TIC 32 A, chloroplastic
100815000	i) N+WR vs N+WW	Up_TOTAL	0.454738	0.110455	1.10902	0.000116344	callose synthase 7
100802627	i) N+WR vs N+WW	Up_TOTAL	0.114431	0.694034	1.10779	0.00310512	uncharacterized LOC100802627
100803341	i) N+WR vs N+WW	Up_TOTAL	0.648991	0.077782	1.10764	0.00870077	myb family transcription factor EFM
100798117	i) N+WR vs N+WW	Up_TOTAL	0.956563	0.0113393	1.10758	3.58503e-05	zinc finger protein CONSTANS-LIKE 13
100778860	i) N+WR vs N+WW	Up_TOTAL	0.537948	0.120468	1.10691	0.00256562	MADS-box transcription factor 17
100814962	i) N+WR vs N+WW	Up_TOTAL	0.201372	0.446991	1.10458	6.69883e-05	TMV resistance protein N
100796652	i) N+WR vs N+WW	Up_TOTAL	0.564176	0.12997	1.10413	0.0137896	protein DETOXIFICATION 27
100809696	i) N+WR vs N+WW	Up_TOTAL	0.604348	0.0148471	1.10309	2.60361e-06	putative 1-phosphatidylinositol-3-phosphate 5-kinase FAB1D
100793863	i) N+WR vs N+WW	Up_TOTAL	0.344342	0.168503	1.10265	6.52565e-07	cysteine-tryptophan domain-containing zinc finger protein 3
100799850	i) N+WR vs N+WW	Up_TOTAL	0.388601	0.185901	1.10244	0.000346366	TMV resistance protein N
100797045	i) N+WR vs N+WW	Up_TOTAL	0.220372	0.378551	1.10189	1.15749e-05	uncharacterized LOC100797045
100800662	i) N+WR vs N+WW	Up_TOTAL	0.413006	0.0978523	1.09999	9.46233e-05	uncharacterized LOC100800662
100775704	i) N+WR vs N+WW	Up_TOTAL	0.362834	0.229833	1.09946	0.00996337	putative UDP-rhamnose:rhamnosyltransferase 1
100794115	i) N+WR vs N+WW	Up_TOTAL	0.585574	0.0542939	1.09928	0.000537003	phospholipase D alpha 1
100811977	i) N+WR vs N+WW	Up_TOTAL	0.462088	0.121701	1.09826	0.000469569	RNA recognition domain-containing protein
100815993	i) N+WR vs N+WW	Up_TOTAL	0.763465	0.0542074	1.09747	0.00252434	serine carboxypeptidase-like 31
100785433	i) N+WR vs N+WW	Up_TOTAL	-0.0416259	0.865857	1.09709	7.98061e-05	disease resistance protein RPV1
100777637	i) N+WR vs N+WW	Up_TOTAL	0.790655	0.0334386	1.09652	0.00141547	sulfate transporter 1.3
100809797	i) N+WR vs N+WW	Up_TOTAL	0.987902	4.55031e-05	1.09641	2.44105e-07	glycine-rich domain-containing protein 2-like
100805813	i) N+WR vs N+WW	Up_TOTAL	0.606421	0.0387762	1.09396	9.89701e-07	V-type proton ATPase subunit a3
100817274	i) N+WR vs N+WW	Up_TOTAL	0.354165	0.156273	1.09382	6.80861e-05	nuclear transcription factor Y subunit B-5
100820203	i) N+WR vs N+WW	Up_TOTAL	0.615061	0.0923498	1.093	0.00179299	31 kDa ribonucleoprotein, chloroplastic-like
102660840	i) N+WR vs N+WW	Up_TOTAL	0.480253	0.00790077	1.09276	3.06604e-07	uncharacterized LOC102660840
100819109	i) N+WR vs N+WW	Up_TOTAL	0.585226	0.00502846	1.09136	3.03944e-07	nudix hydrolase 8
100804184	i) N+WR vs N+WW	Up_TOTAL	0.808159	6.69246e-05	1.09082	2.49097e-10	uncharacterized LOC100804184
112998553	i) N+WR vs N+WW	Up_TOTAL	0.15834	0.576458	1.09063	0.00294929	receptor-like protein kinase HSL1
100798807	i) N+WR vs N+WW	Up_TOTAL	0.335819	0.201834	1.08988	0.000134744	ABC transporter G family member 24
100306237	i) N+WR vs N+WW	Up_TOTAL	0.749568	0.0552524	1.08977	0.000838313	cysteine-rich and transmembrane domain-containing protein WIH2
100804386	i) N+WR vs N+WW	Up_TOTAL	0.779931	0.000228808	1.08965	8.80981e-15	uncharacterized LOC100804386
100813805	i) N+WR vs N+WW	Up_TOTAL	0.901039	0.0305495	1.08949	0.000251059	pentatricopeptide repeat-containing protein At5g27460
100779820	i) N+WR vs N+WW	Up_TOTAL	0.307266	0.274651	1.08836	0.00743991	polygalacturonase QRT3
100784792	i) N+WR vs N+WW	Up_TOTAL	0.711226	0.00109918	1.0878	3.6548e-07	BTB/POZ domain-containing protein At3g22104
100819003	i) N+WR vs N+WW	Up_TOTAL	0.46937	0.045	1.08583	1.21067e-05	ultraviolet-B receptor UVR8
100797889	i) N+WR vs N+WW	Up_TOTAL	0.684245	0.042899	1.08484	0.000193526	auxin-responsive protein SAUR32
100785904	i) N+WR vs N+WW	Up_TOTAL	0.339431	0.282982	1.08416	0.00977567	serine/threonine-protein kinase/endoribonuclease IRE1a
100797134	i) N+WR vs N+WW	Up_TOTAL	0.293668	0.276741	1.08269	9.26445e-05	alcohol acyltransferase 9
100784835	i) N+WR vs N+WW	Up_TOTAL	-0.0234908	0.94399	1.08268	1.26392e-05	uncharacterized LOC100784835
100782082	i) N+WR vs N+WW	Up_TOTAL	0.642777	0.096618	1.08184	0.0199953	uncharacterized LOC100782082
100801384	i) N+WR vs N+WW	Up_TOTAL	0.729227	0.047191	1.08159	0.00219464	retinol dehydrogenase 14-like
112997783	i) N+WR vs N+WW	Up_TOTAL	0.370046	0.154684	1.08013	9.07696e-14	uncharacterized LOC112997783
100780953	i) N+WR vs N+WW	Up_TOTAL	0.205565	0.442094	1.07962	0.000917026	endoribonuclease Dicer homolog 1
121172605	i) N+WR vs N+WW	Up_TOTAL	0.383912	0.200468	1.07876	0.000198002	U-box domain-containing protein 13-like
100798960	i) N+WR vs N+WW	Up_TOTAL	0.578538	0.0295573	1.07843	4.89555e-05	uncharacterized LOC100798960
100802103	i) N+WR vs N+WW	Up_TOTAL	0.700859	0.073758	1.07824	0.0054601	metal tolerance protein 4
100798039	i) N+WR vs N+WW	Up_TOTAL	0.448197	0.130353	1.0777	0.000843489	type IV inositol polyphosphate 5-phosphatase 9
100783711	i) N+WR vs N+WW	Up_TOTAL	0.163734	0.580983	1.0773	0.00541967	TLC domain-containing protein At5g14285-like
100788288	i) N+WR vs N+WW	Up_TOTAL	0.424492	0.174136	1.07615	0.00201401	alanine--tRNA ligase, chloroplastic/mitochondrial
100780577	i) N+WR vs N+WW	Up_TOTAL	0.946545	7.34977e-07	1.07524	1.63991e-15	trihelix transcription factor GT-2
100817326	i) N+WR vs N+WW	Up_TOTAL	0.629204	0.0956743	1.07487	0.0201726	transcription factor HHO5
100815313	i) N+WR vs N+WW	Up_TOTAL	0.587615	0.00509307	1.07406	5.76947e-08	probable LRR receptor-like serine/threonine-protein kinase At2g16250
100775733	i) N+WR vs N+WW	Up_TOTAL	0.419748	0.154718	1.07348	0.00394108	uncharacterized LOC100775733
102669963	i) N+WR vs N+WW	Up_TOTAL	0.260766	0.376485	1.07201	0.00912797	pentatricopeptide repeat-containing protein At3g22470, mitochondrial-like
100800330	i) N+WR vs N+WW	Up_TOTAL	0.681178	0.0219739	1.07152	9.82397e-05	amino acid transporter AVT6C
100785796	i) N+WR vs N+WW	Up_TOTAL	0.382631	0.134871	1.07062	0.00359441	two-component response regulator PRR3A
100789383	i) N+WR vs N+WW	Up_TOTAL	0.372106	0.195296	1.06947	0.00218737	uncharacterized LOC100789383
100776045	i) N+WR vs N+WW	Up_TOTAL	0.729068	0.0324953	1.06852	0.000129528	beta-glucuronosyltransferase GlcAT14A
100796522	i) N+WR vs N+WW	Up_TOTAL	0.217411	0.326628	1.06848	4.52881e-08	auxin response factor 18
100811631	i) N+WR vs N+WW	Up_TOTAL	-0.124059	0.624231	1.06846	0.000631543	endoribonuclease Dicer homolog 1
100814291	i) N+WR vs N+WW	Up_TOTAL	0.738583	0.0347586	1.06762	0.000304118	uncharacterized LOC100814291
547869	i) N+WR vs N+WW	Up_TOTAL	0.57764	0.122375	1.06662	0.0108527	lipoxygenase-3
100809867	i) N+WR vs N+WW	Up_TOTAL	0.80055	0.0661716	1.06529	0.00316397	ras-related protein RABC2a
100810854	i) N+WR vs N+WW	Up_TOTAL	0.719793	0.00185759	1.06527	8.14275e-06	fimbrin-1
100807767	i) N+WR vs N+WW	Up_TOTAL	0.940348	0.00084448	1.06491	6.86398e-08	L-type lectin-domain containing receptor kinase VIII.2
100781962	i) N+WR vs N+WW	Up_TOTAL	0.982823	0.000750321	1.06455	4.06695e-05	O-fucosyltransferase 20
100789882	i) N+WR vs N+WW	Up_TOTAL	0.866151	0.000621958	1.06419	1.07576e-06	mechanosensitive ion channel protein 6
106798608	i) N+WR vs N+WW	Up_TOTAL	0.778146	0.0724936	1.06414	0.0120107	uncharacterized LOC106798608
100796048	i) N+WR vs N+WW	Up_TOTAL	0.828748	0.00894846	1.06376	0.00113609	filament-like plant protein 3
100793917	i) N+WR vs N+WW	Up_TOTAL	0.773531	5.3111e-05	1.06332	4.36325e-07	protein ALTERED SEED GERMINATION 2
100782844	i) N+WR vs N+WW	Up_TOTAL	0.584035	0.024549	1.06317	6.074e-06	NAD kinase 2, chloroplastic
100776798	i) N+WR vs N+WW	Up_TOTAL	0.709731	1.26293e-05	1.0617	1.84505e-08	histidine kinase 3
100802309	i) N+WR vs N+WW	Up_TOTAL	0.323816	0.23147	1.06168	0.000585354	receptor-like serine/threonine-protein kinase ALE2
100788221	i) N+WR vs N+WW	Up_TOTAL	0.818478	0.0174672	1.06155	0.000329262	transcription termination factor MTEF1, chloroplastic
100170717	i) N+WR vs N+WW	Up_TOTAL	0.990418	3.4222e-05	1.05951	6.89711e-07	NAC domain protein
100806202	i) N+WR vs N+WW	Up_TOTAL	0.816708	0.0232022	1.05889	0.0038271	sulfite exporter TauE/SafE family protein 2
100775964	i) N+WR vs N+WW	Up_TOTAL	0.661469	0.0717415	1.05865	0.000489023	uncharacterized LOC100775964
100809394	i) N+WR vs N+WW	Up_TOTAL	0.899981	0.000877863	1.05722	4.89174e-07	UDP-glucose 4-epimerase GEPI48
100812469	i) N+WR vs N+WW	Up_TOTAL	0.0858892	0.648415	1.05666	0.000205631	uncharacterized LOC100812469
100799002	i) N+WR vs N+WW	Up_TOTAL	0.167908	0.558119	1.0563	0.00102982	calcium-dependent protein kinase 26-like
100790049	i) N+WR vs N+WW	Up_TOTAL	0.539702	0.036783	1.05606	4.5905e-06	phosphatidylinositol 4-phosphate 5-kinase 1
100783980	i) N+WR vs N+WW	Up_TOTAL	0.615426	0.0113743	1.05346	1.66873e-05	pleiotropic drug resistance protein 3
100794240	i) N+WR vs N+WW	Up_TOTAL	0.666494	0.00232875	1.05299	1.95146e-07	uncharacterized LOC100794240
100793388	i) N+WR vs N+WW	Up_TOTAL	0.989185	0.00948256	1.0522	0.000245069	uncharacterized LOC100793388
100777102	i) N+WR vs N+WW	Up_TOTAL	0.627252	0.00692017	1.05171	2.09766e-05	ethylene-responsive transcription factor RAP2-7
100782066	i) N+WR vs N+WW	Up_TOTAL	0.457568	0.157813	1.05112	0.0016447	elongation of fatty acids protein 3-like
100810428	i) N+WR vs N+WW	Up_TOTAL	0.131884	0.523857	1.05034	7.01052e-09	uncharacterized LOC100810428
100779348	i) N+WR vs N+WW	Up_TOTAL	0.744294	4.16338e-05	1.04972	2.14652e-08	ABC transporter C family member 3-like
100788538	i) N+WR vs N+WW	Up_TOTAL	0.266249	0.203818	1.04932	9.25131e-07	uncharacterized LOC100788538
100800094	i) N+WR vs N+WW	Up_TOTAL	0.460879	0.175642	1.04905	0.0023113	urease accessory protein D
100127376	i) N+WR vs N+WW	Up_TOTAL	0.976605	5.76573e-06	1.04866	1.97675e-07	WRKY transcription factor 23
100817020	i) N+WR vs N+WW	Up_TOTAL	0.581249	0.025342	1.04789	2.08342e-07	probable phospholipid-transporting ATPase 8
100808730	i) N+WR vs N+WW	Up_TOTAL	0.604869	0.00248043	1.04616	2.18857e-06	histone-lysine N-methyltransferase EZA1
102661979	i) N+WR vs N+WW	Up_TOTAL	0.0672043	0.787854	1.04579	4.63115e-05	uncharacterized LOC102661979
100777461	i) N+WR vs N+WW	Up_TOTAL	0.572409	0.0231492	1.04554	2.53754e-05	respiratory burst oxidase homolog protein A
100777382	i) N+WR vs N+WW	Up_TOTAL	0.268631	0.208437	1.04537	5.63419e-11	ABC transporter B family member 1
100800844	i) N+WR vs N+WW	Up_TOTAL	0.904323	1.92828e-07	1.04226	2.06735e-12	NADP-dependent malic enzyme
100816446	i) N+WR vs N+WW	Up_TOTAL	0.617705	0.002276	1.04219	1.97403e-07	serine/threonine-protein kinase TOR
106798038	i) N+WR vs N+WW	Up_TOTAL	0.082676	0.790803	1.03814	0.0128812	putative disease resistance RPP13-like protein 1
100813372	i) N+WR vs N+WW	Up_TOTAL	0.273424	0.322482	1.03762	0.00399691	O-acyltransferase WSD1
100799463	i) N+WR vs N+WW	Up_TOTAL	0.192431	0.446907	1.03746	1.19582e-06	uncharacterized LOC100799463
100791580	i) N+WR vs N+WW	Up_TOTAL	0.242922	0.358897	1.03537	9.54664e-05	CRM-domain containing factor CFM3A, chloroplastic/mitochondrial-like
100781875	i) N+WR vs N+WW	Up_TOTAL	0.734213	0.00218366	1.035	7.99943e-06	common plant regulatory factor 1
100812602	i) N+WR vs N+WW	Up_TOTAL	0.125373	0.628165	1.03491	0.00119502	uncharacterized LOC100812602
100806105	i) N+WR vs N+WW	Up_TOTAL	0.169819	0.437427	1.03392	6.96286e-05	cysteine-tryptophan domain-containing zinc finger protein 7
102666349	i) N+WR vs N+WW	Up_TOTAL	0.115851	0.703569	1.03346	0.00858325	uncharacterized LOC102666349
100798869	i) N+WR vs N+WW	Up_TOTAL	0.714128	0.0163695	1.03308	4.23634e-05	uncharacterized LOC100798869
100305542	i) N+WR vs N+WW	Up_TOTAL	0.514138	0.0148576	1.03305	7.58535e-05	uncharacterized LOC100305542
100802251	i) N+WR vs N+WW	Up_TOTAL	0.70909	0.00225547	1.03292	6.51025e-09	PHO1 family protein
121173663	i) N+WR vs N+WW	Up_TOTAL	0.742268	0.0388325	1.03253	4.59974e-05	uncharacterized LOC121173663
100796091	i) N+WR vs N+WW	Up_TOTAL	-0.0081602	0.981704	1.03237	8.57944e-06	uncharacterized LOC100796091
100782590	i) N+WR vs N+WW	Up_TOTAL	0.476206	0.164797	1.03185	0.00358553	uncharacterized LOC100782590
121174907	i) N+WR vs N+WW	Up_TOTAL	0.109672	0.706212	1.03052	0.000385736	uncharacterized LOC121174907
106794921	i) N+WR vs N+WW	Up_TOTAL	0.161054	0.585361	1.03027	0.00504784	uncharacterized LOC106794921
100817565	i) N+WR vs N+WW	Up_TOTAL	0.270277	0.378208	1.02945	0.0224914	phototropin-1
100810736	i) N+WR vs N+WW	Up_TOTAL	0.736414	0.00387522	1.02884	5.19132e-05	homeobox-leucine zipper protein ATHB-40
100814718	i) N+WR vs N+WW	Up_TOTAL	0.191202	0.519636	1.02791	0.0194444	vesicle-associated membrane protein 711
100815324	i) N+WR vs N+WW	Up_TOTAL	0.944466	3.85173e-06	1.02771	2.13951e-10	cadmium/zinc-transporting ATPase HMA2
100803546	i) N+WR vs N+WW	Up_TOTAL	0.560758	0.0705408	1.02739	0.00300716	protein NUCLEAR FUSION DEFECTIVE 4
100781464	i) N+WR vs N+WW	Up_TOTAL	0.717538	0.013687	1.02721	7.27289e-05	L-type lectin-domain containing receptor kinase VIII.1
102669560	i) N+WR vs N+WW	Up_TOTAL	0.179413	0.487395	1.02715	0.000172181	pentatricopeptide repeat-containing protein At1g32415, mitochondrial
100794628	i) N+WR vs N+WW	Up_TOTAL	0.250513	0.404025	1.02653	0.0126324	protein MIZU-KUSSEI 1
100786263	i) N+WR vs N+WW	Up_TOTAL	0.425895	0.0306093	1.02649	1.62894e-05	uncharacterized LOC100786263
100805825	i) N+WR vs N+WW	Up_TOTAL	0.922906	0.0112753	1.02516	0.000150197	uncharacterized LOC100805825
100784585	i) N+WR vs N+WW	Up_TOTAL	0.650998	0.00642342	1.02508	1.54049e-07	uncharacterized protein At1g01500
100782210	i) N+WR vs N+WW	Up_TOTAL	0.102091	0.731495	1.02463	0.00510835	uncharacterized LOC100782210
100813375	i) N+WR vs N+WW	Up_TOTAL	0.467781	0.105545	1.02447	1.96306e-08	uncharacterized LOC100813375
100803051	i) N+WR vs N+WW	Up_TOTAL	0.0703299	0.78416	1.0242	0.000645367	RNA-binding protein 25
100305758	i) N+WR vs N+WW	Up_TOTAL	0.509526	0.0908666	1.02378	8.49181e-05	uncharacterized LOC100305758
100777892	i) N+WR vs N+WW	Up_TOTAL	0.097947	0.670449	1.02363	6.41302e-07	tripeptidyl-peptidase 2
100301901	i) N+WR vs N+WW	Up_TOTAL	0.768211	0.00209565	1.02353	4.23637e-05	1-deoxy-D-xylulose 5-phosphate synthase 1
100818578	i) N+WR vs N+WW	Up_TOTAL	0.477549	0.141772	1.02337	0.00239325	DNA repair protein XRCC2 homolog
100780514	i) N+WR vs N+WW	Up_TOTAL	0.170156	0.483542	1.02251	6.66994e-05	phospholipase D zeta 1
100777544	i) N+WR vs N+WW	Up_TOTAL	0.817076	0.0487334	1.02247	0.0132743	nuclear transcription factor Y subunit A-19
100783454	i) N+WR vs N+WW	Up_TOTAL	0.52107	0.0131327	1.02189	1.70923e-05	vesicle-associated protein 2-2
100781898	i) N+WR vs N+WW	Up_TOTAL	0.376139	0.219524	1.02136	0.000545647	probable DEAD-box ATP-dependent RNA helicase 48
100778546	i) N+WR vs N+WW	Up_TOTAL	0.338409	0.0718647	1.02125	2.33992e-13	phospholipid-transporting ATPase 2
100781912	i) N+WR vs N+WW	Up_TOTAL	0.0892853	0.772084	1.02108	0.0114002	acyl-CoA-binding domain-containing protein 6
100816626	i) N+WR vs N+WW	Up_TOTAL	0.789203	0.0217168	1.0207	0.00136491	protein trichome birefringence-like 19
100816097	i) N+WR vs N+WW	Up_TOTAL	0.786622	0.00397106	1.02061	1.09946e-09	homeobox-leucine zipper protein HAT7
100779250	i) N+WR vs N+WW	Up_TOTAL	0.7219	0.0223902	1.01907	7.51819e-06	GDSL esterase/lipase At5g45960
100815999	i) N+WR vs N+WW	Up_TOTAL	0.303656	0.32446	1.01886	0.00471451	BEACH domain-containing protein C2
100786282	i) N+WR vs N+WW	Up_TOTAL	0.153376	0.592242	1.01767	0.0001789	MYB-CC domain-containing transcription factor PHR3
100791623	i) N+WR vs N+WW	Up_TOTAL	0.108888	0.611041	1.01639	2.25872e-05	ABC transporter D family member 1
100779933	i) N+WR vs N+WW	Up_TOTAL	0.81247	0.00153714	1.01588	2.08677e-08	geranylgeranyl diphosphate reductase, chloroplastic
100812149	i) N+WR vs N+WW	Up_TOTAL	0.0935018	0.75692	1.01579	0.00638274	magnesium transporter MRS2-I
100800361	i) N+WR vs N+WW	Up_TOTAL	0.211079	0.275215	1.01538	3.66869e-06	uncharacterized LOC100800361
100811665	i) N+WR vs N+WW	Up_TOTAL	0.49481	0.0172575	1.01496	1.2263e-05	uncharacterized LOC100811665
100780527	i) N+WR vs N+WW	Up_TOTAL	0.149591	0.43571	1.01488	2.79311e-06	callose synthase 2
100797515	i) N+WR vs N+WW	Up_TOTAL	0.510296	0.14255	1.01466	0.00457316	B-Box-type zinc finger protein
100815334	i) N+WR vs N+WW	Up_TOTAL	0.273239	0.295243	1.01329	7.0847e-05	protein TRANSPARENT TESTA 9
100820241	i) N+WR vs N+WW	Up_TOTAL	0.631053	0.0975795	1.01276	0.005553	J domain-containing protein required for chloroplast accumulation response 1
100798598	i) N+WR vs N+WW	Up_TOTAL	0.945783	6.01522e-05	1.0127	3.70059e-06	delta-1-pyrroline-5-carboxylate synthase
100797833	i) N+WR vs N+WW	Up_TOTAL	0.195938	0.511855	1.0122	0.00591222	leucine-rich repeat-containing protein
100783464	i) N+WR vs N+WW	Up_TOTAL	0.769374	0.00582894	1.01201	9.41418e-05	uncharacterized oxidoreductase At1g06690, chloroplastic
100805633	i) N+WR vs N+WW	Up_TOTAL	0.613639	0.0226039	1.01085	1.3885e-05	boron transporter BOR2
100812604	i) N+WR vs N+WW	Up_TOTAL	0.761974	0.00018472	1.01059	1.34825e-08	abscisic-aldehyde oxidase
100798356	i) N+WR vs N+WW	Up_TOTAL	0.163553	0.583568	1.00977	0.00176423	uncharacterized LOC100798356
100819389	i) N+WR vs N+WW	Up_TOTAL	0.239207	0.289909	1.00838	1.03132e-05	transformation/transcription domain-associated protein
100815443	i) N+WR vs N+WW	Up_TOTAL	0.756114	0.0224563	1.00584	0.000837476	amino-acid permease BAT1 homolog
100792580	i) N+WR vs N+WW	Up_TOTAL	0.897205	0.00130992	1.00352	2.3167e-05	uncharacterized LOC100792580
100798214	i) N+WR vs N+WW	Up_TOTAL	0.874067	0.0217959	1.0032	0.000531736	K(+) efflux antiporter 3, chloroplastic
100780077	i) N+WR vs N+WW	Up_TOTAL	0.585122	0.109723	1.00309	0.0114307	phospholipase A1 PLIP1, chloroplastic
100789389	i) N+WR vs N+WW	Up_TOTAL	0.187371	0.470701	1.00273	0.000259892	phospholipase D delta
100779633	i) N+WR vs N+WW	Up_TOTAL	0.127503	0.669395	1.00229	0.00751864	U3 small nucleolar RNA-associated protein 25
100803398	i) N+WR vs N+WW	Up_TOTAL	0.400359	0.0554269	1.00213	6.73505e-06	probable inactive purple acid phosphatase 1-like
100804225	i) N+WR vs N+WW	Up_TOTAL	0.421904	0.0888677	1.00204	0.00055481	microtubule-associated protein 70-5
100807869	i) N+WR vs N+WW	Up_TOTAL	0.423825	0.125105	1.0019	9.54664e-05	vacuolar-sorting receptor 1
100793756	i) N+WR vs N+WW	Up_TOTAL	0.774822	0.00196704	1.00189	2.19676e-09	dolichol kinase EVAN
100819234	i) N+WR vs N+WW	Up_TOTAL	0.821529	0.0199222	1.00087	0.000786248	uncharacterized LOC100819234
100777815	i) N+WR vs N+WW	Up_TOTAL	0.353063	0.158106	1.00015	2.17659e-05	mechanosensitive ion channel protein 2, chloroplastic
100779487	i) N+WR vs N+WW	Up_TOTAL+PAR	7.65722	4.92808e-09	8.23048	6.91571e-12	expansin-like B1
100305868	i) N+WR vs N+WW	Up_TOTAL+PAR	6.46413	3.18562e-07	5.42079	3.36235e-07	uncharacterized LOC100305868
547556	i) N+WR vs N+WW	Up_TOTAL+PAR	6.23283	1.03397e-07	6.10361	1.19522e-09	seed maturation protein PM35
100811287	i) N+WR vs N+WW	Up_TOTAL+PAR	6.19899	3.42771e-07	7.01246	1.3777e-08	sugar efflux transporter SWEET48
100800249	i) N+WR vs N+WW	Up_TOTAL+PAR	6.08761	1.64983e-13	5.85948	8.49088e-13	galactinol synthase 2
100791989	i) N+WR vs N+WW	Up_TOTAL+PAR	6.08172	1.42158e-07	5.85685	2.59903e-08	low-temperature-induced 65 kDa protein
100792129	i) N+WR vs N+WW	Up_TOTAL+PAR	6.00892	3.27743e-10	5.79242	1.85799e-10	galactinol synthase 2
100806075	i) N+WR vs N+WW	Up_TOTAL+PAR	5.65392	7.7023e-08	4.76668	6.17864e-07	low-temperature-induced 65 kDa protein
100775732	i) N+WR vs N+WW	Up_TOTAL+PAR	5.65328	7.25931e-13	5.6123	1.32582e-14	hydroquinone glucosyltransferase
100811301	i) N+WR vs N+WW	Up_TOTAL+PAR	5.45998	4.66718e-09	5.4753	4.99658e-11	NAC domain-containing protein 72
100306600	i) N+WR vs N+WW	Up_TOTAL+PAR	5.39513	7.16519e-12	5.39398	1.12888e-13	uncharacterized LOC100306600
732637	i) N+WR vs N+WW	Up_TOTAL+PAR	5.37283	4.33766e-05	4.68108	0.000176201	Lea protein
100500319	i) N+WR vs N+WW	Up_TOTAL+PAR	5.36121	2.24358e-07	5.38257	4.12839e-08	alpha crystallin domain-containing protein
100810963	i) N+WR vs N+WW	Up_TOTAL+PAR	5.17725	7.32622e-05	5.93682	5.48828e-08	U-box domain-containing protein 18
732628	i) N+WR vs N+WW	Up_TOTAL+PAR	5.03047	9.66003e-12	4.49257	3.20692e-13	malate synthase
100799280	i) N+WR vs N+WW	Up_TOTAL+PAR	4.98976	2.05178e-05	1.15542	0.0202475	17.4 kDa class III heat shock protein
100804680	i) N+WR vs N+WW	Up_TOTAL+PAR	4.98257	8.23499e-13	4.93567	3.72428e-11	lysine histidine transporter 1
100816384	i) N+WR vs N+WW	Up_TOTAL+PAR	4.84769	1.36495e-24	4.37777	1.05694e-41	WAT1-related protein At4g28040
100816944	i) N+WR vs N+WW	Up_TOTAL+PAR	4.84702	4.78914e-05	4.83709	9.08009e-05	MYB-like transcription factor EOBI
100782089	i) N+WR vs N+WW	Up_TOTAL+PAR	4.83101	1.58691e-05	5.60922	3.00127e-09	MYB-like transcription factor EOBI
100800934	i) N+WR vs N+WW	Up_TOTAL+PAR	4.75259	2.52628e-09	4.83039	7.45311e-11	ABC transporter G family member 22
100791106	i) N+WR vs N+WW	Up_TOTAL+PAR	4.74482	8.37817e-06	4.04337	1.276e-05	bidirectional sugar transporter SWEET12-like
100801214	i) N+WR vs N+WW	Up_TOTAL+PAR	4.73045	4.41517e-06	3.91146	3.42089e-06	probable E3 ubiquitin-protein ligase HERC4
100782835	i) N+WR vs N+WW	Up_TOTAL+PAR	4.71698	1.75591e-17	4.56968	2.04948e-23	WAT1-related protein At4g08290
100808125	i) N+WR vs N+WW	Up_TOTAL+PAR	4.67057	3.20464e-09	4.5252	6.81216e-10	probable nucleoredoxin 2
100812768	i) N+WR vs N+WW	Up_TOTAL+PAR	4.64228	3.32585e-16	4.16977	3.41067e-18	3'-hydroxy-N-methyl-(S)-coclaurine 4'-O-methyltransferase-like
100813552	i) N+WR vs N+WW	Up_TOTAL+PAR	4.6032	6.92881e-05	2.60577	0.000101986	fumarate hydratase 1, mitochondrial
100803171	i) N+WR vs N+WW	Up_TOTAL+PAR	4.50668	6.22172e-08	4.34368	3.84985e-08	polyphenol oxidase A1, chloroplastic
100782955	i) N+WR vs N+WW	Up_TOTAL+PAR	4.50492	6.2672e-05	5.38203	2.2216e-08	heavy metal-associated isoprenylated plant protein 24
100305754	i) N+WR vs N+WW	Up_TOTAL+PAR	4.49534	4.78093e-06	3.91167	2.81676e-07	kunitz family trypsin and protease inhibitor protein
100815922	i) N+WR vs N+WW	Up_TOTAL+PAR	4.478	1.35477e-09	4.35615	6.27874e-10	stachyose synthase
111255647	i) N+WR vs N+WW	Up_TOTAL+PAR	4.4776	1.38892e-07	4.26832	5.90352e-07	heat shock protein
100798067	i) N+WR vs N+WW	Up_TOTAL+PAR	4.42003	5.2739e-13	3.80383	1.57199e-11	UPF0098 protein TC_0109
100779390	i) N+WR vs N+WW	Up_TOTAL+PAR	4.40191	0.000130491	6.1654	1.61365e-05	late embryogenesis abundant protein
100791008	i) N+WR vs N+WW	Up_TOTAL+PAR	4.393	3.21566e-06	3.78844	1.39285e-07	GDSL esterase/lipase At2g23540
102665703	i) N+WR vs N+WW	Up_TOTAL+PAR	4.37726	1.79547e-10	3.60739	1.13689e-10	putative glycine-rich cell wall structural protein 1
100818502	i) N+WR vs N+WW	Up_TOTAL+PAR	4.35343	4.19007e-17	3.39478	1.25756e-08	probable zinc metallopeptidase EGY3, chloroplastic
106796199	i) N+WR vs N+WW	Up_TOTAL+PAR	4.34527	3.22381e-06	2.89817	6.9267e-06	glutathione S-transferase 3
100776726	i) N+WR vs N+WW	Up_TOTAL+PAR	4.32999	1.35221e-07	4.79284	3.859e-11	kunitz type trypsin inhibitor 104
100786326	i) N+WR vs N+WW	Up_TOTAL+PAR	4.32302	5.2429e-09	3.22147	5.58842e-05	WAT1-related protein At4g08290
732633	i) N+WR vs N+WW	Up_TOTAL+PAR	4.30461	0.000307313	6.44792	1.56101e-05	51 kDa seed maturation protein
100305352	i) N+WR vs N+WW	Up_TOTAL+PAR	4.27643	0.000111433	2.69195	8.60306e-05	trypsin inhibitor (Kunitz) family of protease inhibitors
100500475	i) N+WR vs N+WW	Up_TOTAL+PAR	4.27372	0.000147037	2.03118	0.00391976	HSP20-like chaperones superfamily protein
100787482	i) N+WR vs N+WW	Up_TOTAL+PAR	4.26497	0.000163632	2.32777	0.00215961	26.5 kDa heat shock protein, mitochondrial
112997673	i) N+WR vs N+WW	Up_TOTAL+PAR	4.1607	6.96922e-06	5.96172	6.34111e-12	uncharacterized LOC112997673
102660960	i) N+WR vs N+WW	Up_TOTAL+PAR	4.13814	2.7068e-09	3.54555	4.19836e-12	uncharacterized LOC102660960
100787552	i) N+WR vs N+WW	Up_TOTAL+PAR	4.11847	7.53423e-08	2.90145	7.85003e-11	L-type lectin-domain containing receptor kinase S.4
100790795	i) N+WR vs N+WW	Up_TOTAL+PAR	4.06856	9.24711e-14	3.64015	1.58971e-14	protein NRT1/ PTR FAMILY 6.2
100785005	i) N+WR vs N+WW	Up_TOTAL+PAR	4.03434	3.13972e-11	3.62897	1.07657e-14	probable polygalacturonase-like
102667957	i) N+WR vs N+WW	Up_TOTAL+PAR	3.97895	6.6625e-12	4.56834	4.37615e-15	uncharacterized LOC102667957
548050	i) N+WR vs N+WW	Up_TOTAL+PAR	3.97233	7.53423e-08	3.74539	1.03645e-08	galactinol synthase
100783605	i) N+WR vs N+WW	Up_TOTAL+PAR	3.94879	2.46149e-05	4.17167	1.52845e-06	probable inositol transporter 2
100306570	i) N+WR vs N+WW	Up_TOTAL+PAR	3.94626	3.44657e-09	3.82311	8.43757e-06	uncharacterized LOC100306570
100816377	i) N+WR vs N+WW	Up_TOTAL+PAR	3.93231	0.0004899	4.37664	0.000113099	cytochrome P450 71D8-like
100792496	i) N+WR vs N+WW	Up_TOTAL+PAR	3.92837	4.75428e-05	4.90076	2.02654e-09	purple acid phosphatase 23
100804007	i) N+WR vs N+WW	Up_TOTAL+PAR	3.92656	8.13684e-12	3.47043	1.60959e-10	galactinol synthase 2
100812834	i) N+WR vs N+WW	Up_TOTAL+PAR	3.91267	5.05727e-06	4.51309	1.19226e-07	uncharacterized LOC100812834
100794281	i) N+WR vs N+WW	Up_TOTAL+PAR	3.90003	2.33893e-08	3.96062	6.1853e-10	G-type lectin S-receptor-like serine/threonine-protein kinase At5g24080
100801223	i) N+WR vs N+WW	Up_TOTAL+PAR	3.90001	2.0029e-07	3.53046	1.57827e-07	non-specific lipid transfer protein GPI-anchored 15
100802242	i) N+WR vs N+WW	Up_TOTAL+PAR	3.86153	9.66997e-07	3.75521	1.39453e-14	ethylene-responsive transcription factor ERF110
100811430	i) N+WR vs N+WW	Up_TOTAL+PAR	3.83872	5.22197e-05	3.43809	6.22423e-08	cold-regulated 413 plasma membrane protein 1
100789036	i) N+WR vs N+WW	Up_TOTAL+PAR	3.77164	5.91055e-06	2.40101	1.97702e-07	isocitrate lyase 1-like
100812065	i) N+WR vs N+WW	Up_TOTAL+PAR	3.74433	6.12738e-11	3.561	1.85834e-09	major strawberry allergen Fra a 1.06
100791198	i) N+WR vs N+WW	Up_TOTAL+PAR	3.73176	5.7722e-06	3.05667	1.00202e-08	silicon efflux transporter LSI2-like
100790775	i) N+WR vs N+WW	Up_TOTAL+PAR	3.73057	9.68594e-10	3.20308	2.44883e-08	galactinol--sucrose galactosyltransferase
100801089	i) N+WR vs N+WW	Up_TOTAL+PAR	3.70861	2.47054e-07	3.77849	1.02108e-10	probable mannitol dehydrogenase
100794728	i) N+WR vs N+WW	Up_TOTAL+PAR	3.66873	0.00051872	3.80206	9.98335e-06	oleosin G
100306662	i) N+WR vs N+WW	Up_TOTAL+PAR	3.66061	1.76144e-05	3.10594	1.77066e-09	uncharacterized LOC100306662
100780780	i) N+WR vs N+WW	Up_TOTAL+PAR	3.65475	3.46944e-13	3.43453	7.56074e-21	cytochrome P450 72A68-like
100814399	i) N+WR vs N+WW	Up_TOTAL+PAR	3.65399	6.26088e-07	2.92559	5.65135e-06	9-cis-epoxycarotenoid dioxygenase NCED1, chloroplastic
100798287	i) N+WR vs N+WW	Up_TOTAL+PAR	3.60014	0.00065341	3.75099	1.55327e-05	cytochrome P450 83B1
100798788	i) N+WR vs N+WW	Up_TOTAL+PAR	3.59986	0.000766452	5.01132	8.87197e-06	protein STRICTOSIDINE SYNTHASE-LIKE 4
100813655	i) N+WR vs N+WW	Up_TOTAL+PAR	3.59783	8.18711e-07	3.51576	2.75758e-06	HVA22-like protein e
100306719	i) N+WR vs N+WW	Up_TOTAL+PAR	3.59225	2.11471e-18	2.92737	1.3965e-14	cell-wall inhibitor of beta-fructosidase
547885	i) N+WR vs N+WW	Up_TOTAL+PAR	3.58839	6.61649e-10	3.89313	3.76434e-18	desiccation protective protein LEA5
100779969	i) N+WR vs N+WW	Up_TOTAL+PAR	3.58061	0.000328704	3.95685	2.33467e-06	17.3 kDa class I heat shock protein
100807861	i) N+WR vs N+WW	Up_TOTAL+PAR	3.56574	5.76122e-08	3.21825	4.7912e-07	probable galactinol--sucrose galactosyltransferase 2
100801917	i) N+WR vs N+WW	Up_TOTAL+PAR	3.56413	7.88297e-09	3.63169	1.0063e-09	uncharacterized LOC100801917
547842	i) N+WR vs N+WW	Up_TOTAL+PAR	3.54299	0.00029362	5.1506	6.42547e-07	dehydrin-like protein
100785540	i) N+WR vs N+WW	Up_TOTAL+PAR	3.54299	3.0712e-05	3.29173	0.000102738	transcription repressor MYB5-like
100818482	i) N+WR vs N+WW	Up_TOTAL+PAR	3.53503	0.000481164	2.39073	0.000521095	2-oxoglutarate-dependent dioxygenase 19
100778102	i) N+WR vs N+WW	Up_TOTAL+PAR	3.5287	1.64043e-07	3.41814	4.09745e-08	probable serine/threonine-protein kinase WNK4
100792211	i) N+WR vs N+WW	Up_TOTAL+PAR	3.5283	1.50697e-06	2.36457	2.50186e-07	septum-promoting GTP-binding protein 1
100800801	i) N+WR vs N+WW	Up_TOTAL+PAR	3.50762	1.58545e-08	3.52827	9.19069e-12	(R,S)-reticuline 7-O-methyltransferase
100780806	i) N+WR vs N+WW	Up_TOTAL+PAR	3.50327	1.59653e-05	3.87533	8.48078e-11	tropinone reductase
100805563	i) N+WR vs N+WW	Up_TOTAL+PAR	3.45386	1.18567e-08	2.9578	6.87148e-07	UDP-glycosyltransferase 83A1
100785335	i) N+WR vs N+WW	Up_TOTAL+PAR	3.43335	0.00060268	4.95414	5.83223e-07	uncharacterized LOC100785335
100527221	i) N+WR vs N+WW	Up_TOTAL+PAR	3.39527	1.38444e-21	3.25082	7.23791e-17	tau class glutathione S-transferase
100814253	i) N+WR vs N+WW	Up_TOTAL+PAR	3.38134	9.80507e-08	3.37249	1.5708e-10	calcium uniporter protein 2, mitochondrial
100816901	i) N+WR vs N+WW	Up_TOTAL+PAR	3.31259	0.000492339	4.99878	1.99106e-05	probable mannitol dehydrogenase
100782755	i) N+WR vs N+WW	Up_TOTAL+PAR	3.29731	7.95664e-23	2.95617	1.51608e-11	purple acid phosphatase 22
100818776	i) N+WR vs N+WW	Up_TOTAL+PAR	3.29513	0.000125772	2.77062	2.15183e-08	branched-chain-amino-acid aminotransferase 2, chloroplastic
100790058	i) N+WR vs N+WW	Up_TOTAL+PAR	3.28827	0.000975186	4.39864	1.59689e-05	cysteine-rich receptor-like protein kinase
100795212	i) N+WR vs N+WW	Up_TOTAL+PAR	3.28719	1.19563e-05	3.46224	0.000302001	monoacylglycerol lipase
100802855	i) N+WR vs N+WW	Up_TOTAL+PAR	3.27996	1.78426e-06	2.99464	2.90074e-06	expansin-like B1
100803352	i) N+WR vs N+WW	Up_TOTAL+PAR	3.27708	2.48551e-05	3.33352	7.70759e-06	uncharacterized LOC100803352
100798192	i) N+WR vs N+WW	Up_TOTAL+PAR	3.27219	7.12916e-05	3.03671	1.32578e-08	protein ZINC INDUCED FACILITATOR-LIKE 1
100814963	i) N+WR vs N+WW	Up_TOTAL+PAR	3.26945	1.34849e-07	2.83807	8.28809e-07	desiccation-related protein PCC13-62-like
100812124	i) N+WR vs N+WW	Up_TOTAL+PAR	3.26555	1.02742e-18	3.28521	2.65121e-23	carbonic anhydrase, chloroplastic-like
547921	i) N+WR vs N+WW	Up_TOTAL+PAR	3.25997	3.96341e-08	2.61478	0.00028042	late embryogenesis abundant group 4 protein PM9
100817359	i) N+WR vs N+WW	Up_TOTAL+PAR	3.25285	7.20116e-39	3.06313	5.62857e-54	purple acid phosphatase 3-like
100306134	i) N+WR vs N+WW	Up_TOTAL+PAR	3.24896	5.13981e-14	2.4886	0.000131067	kunitz family trypsin and protease inhibitor
100789460	i) N+WR vs N+WW	Up_TOTAL+PAR	3.24238	0.000625749	3.7437	0.000472369	21 kDa protein
100810426	i) N+WR vs N+WW	Up_TOTAL+PAR	3.24198	0.000303111	3.70793	6.56496e-05	sugar efflux transporter SWEET15
100813935	i) N+WR vs N+WW	Up_TOTAL+PAR	3.23281	4.46694e-05	2.20267	0.00130321	myb-related protein 305
100789100	i) N+WR vs N+WW	Up_TOTAL+PAR	3.22541	2.53733e-09	3.52904	1.96932e-18	aldehyde dehydrogenase 11A2
547994	i) N+WR vs N+WW	Up_TOTAL+PAR	3.21424	0.000148681	3.17088	4.68403e-05	arginase
100812680	i) N+WR vs N+WW	Up_TOTAL+PAR	3.20535	8.41918e-15	3.00314	1.67266e-10	ninja-family protein AFP2
121173500	i) N+WR vs N+WW	Up_TOTAL+PAR	3.20241	4.55053e-06	2.78879	6.07605e-08	leucine-rich repeat extensin-like protein 3
100812935	i) N+WR vs N+WW	Up_TOTAL+PAR	3.19107	6.09637e-07	2.52438	3.15343e-06	17.5 kDa class I heat shock protein-like protein
547996	i) N+WR vs N+WW	Up_TOTAL+PAR	3.16224	5.15047e-05	3.52356	1.57827e-07	seed maturation protein PM30
100808690	i) N+WR vs N+WW	Up_TOTAL+PAR	3.1476	9.54895e-12	2.3122	2.61896e-08	beta-amyrin 28-monooxygenase
100805807	i) N+WR vs N+WW	Up_TOTAL+PAR	3.14085	2.54669e-08	2.99611	1.51986e-07	uncharacterized LOC100805807
100776279	i) N+WR vs N+WW	Up_TOTAL+PAR	3.13983	4.89951e-08	1.86396	0.00245011	ABC transporter G family member 14
100174966	i) N+WR vs N+WW	Up_TOTAL+PAR	3.13332	1.26336e-07	2.29081	4.00326e-05	phosphatidylethanolamine-binding protein BFT
100787622	i) N+WR vs N+WW	Up_TOTAL+PAR	3.1317	0.000934987	2.8094	0.000274454	SNF1-related protein kinase regulatory subunit gamma-like PV42a
100792386	i) N+WR vs N+WW	Up_TOTAL+PAR	3.11998	5.70015e-12	2.74327	5.13778e-09	anthocyanidin 3-O-glucosyltransferase 5
100801302	i) N+WR vs N+WW	Up_TOTAL+PAR	3.11595	2.76602e-08	2.67969	2.6365e-06	probable amino acid permease 7
100807109	i) N+WR vs N+WW	Up_TOTAL+PAR	3.10672	0.00130992	4.63339	4.75557e-05	mitogen-activated protein kinase homolog MMK2
100785541	i) N+WR vs N+WW	Up_TOTAL+PAR	3.10465	5.43093e-07	2.65686	6.20107e-06	beta-carotene hydroxylase BCH2
732639	i) N+WR vs N+WW	Up_TOTAL+PAR	3.09917	9.5476e-09	2.75865	2.30018e-05	NAC domain protein NAC3
100820260	i) N+WR vs N+WW	Up_TOTAL+PAR	3.09578	5.49427e-15	2.29034	2.82371e-10	heat stress transcription factor C-1
100306165	i) N+WR vs N+WW	Up_TOTAL+PAR	3.09516	4.98153e-05	1.74708	0.00270455	kunitz trypsin inhibitor family protein
100811086	i) N+WR vs N+WW	Up_TOTAL+PAR	3.07142	0.000822248	3.38113	0.000502384	GDSL esterase/lipase At2g23540
100775424	i) N+WR vs N+WW	Up_TOTAL+PAR	3.06899	1.52272e-05	3.9401	9.69954e-08	G-type lectin S-receptor-like serine/threonine-protein kinase At5g24080
100800380	i) N+WR vs N+WW	Up_TOTAL+PAR	3.06791	0.000455811	2.74617	4.23373e-05	protein EXORDIUM-like 2
100784252	i) N+WR vs N+WW	Up_TOTAL+PAR	3.06703	1.64796e-08	2.77607	6.33364e-09	annexin D1-like
100779440	i) N+WR vs N+WW	Up_TOTAL+PAR	3.05669	8.77963e-09	2.76891	1.1594e-15	vacuolar cation/proton exchanger 3
100798559	i) N+WR vs N+WW	Up_TOTAL+PAR	3.05602	4.19823e-07	1.95703	3.22192e-06	nudix hydrolase 18, mitochondrial
547682	i) N+WR vs N+WW	Up_TOTAL+PAR	3.03776	1.96093e-10	2.39415	7.58842e-08	ornithine decarboxylase
100796009	i) N+WR vs N+WW	Up_TOTAL+PAR	3.03262	9.76159e-10	2.882	8.09121e-12	formate dehydrogenase 1, mitochondrial
100170718	i) N+WR vs N+WW	Up_TOTAL+PAR	3.03073	3.05143e-05	3.07899	2.50143e-06	NAC transcription factor NAC27
100306373	i) N+WR vs N+WW	Up_TOTAL+PAR	3.01531	4.72847e-08	2.8071	5.893e-08	hypothetical protein
100775264	i) N+WR vs N+WW	Up_TOTAL+PAR	3.01227	1.42618e-05	2.5158	0.000126851	chalcone synthase 13
100811392	i) N+WR vs N+WW	Up_TOTAL+PAR	3.00183	7.12814e-16	2.72325	6.07616e-13	protein JINGUBANG
100780638	i) N+WR vs N+WW	Up_TOTAL+PAR	2.99872	2.08132e-06	2.65132	5.8962e-09	septum-promoting GTP-binding protein 1
100782177	i) N+WR vs N+WW	Up_TOTAL+PAR	2.99862	2.42871e-07	3.68956	1.03645e-08	tryptophan aminotransferase-related protein 4
100804220	i) N+WR vs N+WW	Up_TOTAL+PAR	2.99039	0.00156189	6.17137	1.52068e-09	pectinesterase QRT1
100810831	i) N+WR vs N+WW	Up_TOTAL+PAR	2.98069	1.25165e-06	2.74943	7.40273e-08	sugar transport protein 13
100813816	i) N+WR vs N+WW	Up_TOTAL+PAR	2.97348	1.15279e-05	2.43087	9.31509e-05	uncharacterized LOC100813816
100811208	i) N+WR vs N+WW	Up_TOTAL+PAR	2.94309	3.45948e-06	3.46365	6.44293e-10	homeobox-leucine zipper protein ATHB-12
100806904	i) N+WR vs N+WW	Up_TOTAL+PAR	2.93449	4.89714e-08	2.55127	2.6167e-07	uncharacterized LOC100806904
100789603	i) N+WR vs N+WW	Up_TOTAL+PAR	2.92665	1.33724e-22	2.22084	2.52199e-21	purple acid phosphatase 7
100816885	i) N+WR vs N+WW	Up_TOTAL+PAR	2.91762	5.80395e-06	3.31119	3.26366e-09	S-type anion channel SLAH3
100793293	i) N+WR vs N+WW	Up_TOTAL+PAR	2.91619	2.02093e-14	3.20565	1.96932e-18	probable protein phosphatase 2C 6
732651	i) N+WR vs N+WW	Up_TOTAL+PAR	2.90664	1.09479e-05	3.21788	6.0108e-07	NAC domain protein NAC4
100782644	i) N+WR vs N+WW	Up_TOTAL+PAR	2.90329	3.64714e-07	3.00899	6.9818e-20	branched-chain-amino-acid aminotransferase 2, chloroplastic-like
102664115	i) N+WR vs N+WW	Up_TOTAL+PAR	2.88786	3.11668e-05	3.56734	3.25767e-10	uncharacterized LOC102664115
100777915	i) N+WR vs N+WW	Up_TOTAL+PAR	2.88371	7.18843e-09	3.14534	1.57279e-17	ethylene-responsive transcription factor ERF110
100802013	i) N+WR vs N+WW	Up_TOTAL+PAR	2.87955	0.000158951	2.2383	0.000455588	uncharacterized LOC100802013
547828	i) N+WR vs N+WW	Up_TOTAL+PAR	2.87562	0.00101938	4.01915	1.75251e-05	late embryogenesis abundant group 4 protein PM1
100794124	i) N+WR vs N+WW	Up_TOTAL+PAR	2.87049	3.13516e-16	2.56479	7.29779e-19	phytase
100526870	i) N+WR vs N+WW	Up_TOTAL+PAR	2.86939	7.46352e-09	2.37196	8.38755e-07	17.3 kDa class I heat shock protein
100797862	i) N+WR vs N+WW	Up_TOTAL+PAR	2.86586	7.31726e-06	2.79368	2.22533e-06	homeodomain/HOMEOBOX transcription factor
100807687	i) N+WR vs N+WW	Up_TOTAL+PAR	2.86065	0.000952679	1.68211	0.00291277	long chain acyl-CoA synthetase 1
100527575	i) N+WR vs N+WW	Up_TOTAL+PAR	2.85977	5.12225e-06	2.28539	5.66344e-05	cupredoxin domain-containing protein
100818799	i) N+WR vs N+WW	Up_TOTAL+PAR	2.8557	1.61806e-14	2.46193	2.34253e-11	3-ketoacyl-CoA synthase 10
100810614	i) N+WR vs N+WW	Up_TOTAL+PAR	2.85539	4.38109e-09	2.4901	2.27466e-11	probable serine/threonine-protein kinase PBL5
100794896	i) N+WR vs N+WW	Up_TOTAL+PAR	2.85197	6.71853e-11	2.42513	9.43666e-10	heat stress transcription factor 16
100806277	i) N+WR vs N+WW	Up_TOTAL+PAR	2.84807	0.000985822	2.6541	0.000104597	SPX domain-containing protein 3
102660551	i) N+WR vs N+WW	Up_TOTAL+PAR	2.83933	5.00583e-07	3.28918	1.73482e-09	transcription factor MYB102
100305750	i) N+WR vs N+WW	Up_TOTAL+PAR	2.83535	6.37972e-13	1.41802	3.14217e-06	17.5 kDa class I heat shock protein
100817155	i) N+WR vs N+WW	Up_TOTAL+PAR	2.83479	2.67825e-07	2.88204	7.81824e-10	pterocarpan synthase
100789773	i) N+WR vs N+WW	Up_TOTAL+PAR	2.83084	1.38143e-06	2.26664	6.56312e-06	glycerophosphocholine acyltransferase 1
100795709	i) N+WR vs N+WW	Up_TOTAL+PAR	2.8203	4.88127e-05	3.02533	6.19319e-06	cellulose synthase-like protein H1
100813368	i) N+WR vs N+WW	Up_TOTAL+PAR	2.81772	1.72051e-06	2.46036	4.75464e-06	beta-carotene hydroxylase 5
100798222	i) N+WR vs N+WW	Up_TOTAL+PAR	2.81163	1.90253e-05	2.32901	2.31364e-05	stem-specific protein TSJT1
100802444	i) N+WR vs N+WW	Up_TOTAL+PAR	2.81157	6.7937e-14	2.22703	4.49761e-10	uncharacterized LOC100802444
548031	i) N+WR vs N+WW	Up_TOTAL+PAR	2.80016	9.5754e-10	3.52209	1.17333e-19	glutathione S-transferase GST 20
100777166	i) N+WR vs N+WW	Up_TOTAL+PAR	2.79399	0.000180531	1.89152	0.00148799	9-cis-epoxycarotenoid dioxygenase NCED1, chloroplastic-like
100779306	i) N+WR vs N+WW	Up_TOTAL+PAR	2.78513	6.36293e-26	2.67233	1.20917e-21	oxalate--CoA ligase
100790344	i) N+WR vs N+WW	Up_TOTAL+PAR	2.77379	1.52037e-18	2.73364	2.2048e-20	amino acid transporter AVT1A
100170691	i) N+WR vs N+WW	Up_TOTAL+PAR	2.76999	1.8336e-29	2.66305	1.30507e-18	putative Bowman-Birk type protease inhibitor
100814788	i) N+WR vs N+WW	Up_TOTAL+PAR	2.76507	0.000249258	2.2772	1.07293e-05	beta-fructofuranosidase, soluble isoenzyme I
547583	i) N+WR vs N+WW	Up_TOTAL+PAR	2.76475	7.55613e-08	3.03888	4.3128e-19	probable glutathione S-transferase
106795154	i) N+WR vs N+WW	Up_TOTAL+PAR	2.7585	0.000182825	3.14161	7.48098e-09	uncharacterized LOC106795154
100778237	i) N+WR vs N+WW	Up_TOTAL+PAR	2.75521	2.37365e-17	2.09723	1.37212e-12	xyloglucan endotransglucosylase/hydrolase 2
100779183	i) N+WR vs N+WW	Up_TOTAL+PAR	2.75459	3.36955e-13	2.70966	1.72559e-16	putative B-box zinc finger protein 24
100500207	i) N+WR vs N+WW	Up_TOTAL+PAR	2.71752	1.26452e-05	1.98821	0.000195826	uncharacterized LOC100500207
100803358	i) N+WR vs N+WW	Up_TOTAL+PAR	2.71217	5.42306e-18	2.67003	3.88059e-18	linoleate 9S-lipoxygenase
100797414	i) N+WR vs N+WW	Up_TOTAL+PAR	2.71112	0.000335368	3.04819	3.16308e-05	delta-1-pyrroline-5-carboxylate synthase
100793371	i) N+WR vs N+WW	Up_TOTAL+PAR	2.71045	9.99089e-28	2.59791	6.47581e-24	sucrose synthase 2
100816561	i) N+WR vs N+WW	Up_TOTAL+PAR	2.70904	5.40822e-06	2.70605	3.86941e-07	protein NRT1/ PTR FAMILY 6.2
100815038	i) N+WR vs N+WW	Up_TOTAL+PAR	2.70705	6.84006e-08	2.72493	1.50571e-16	thioredoxin-like superfamily protein
100792137	i) N+WR vs N+WW	Up_TOTAL+PAR	2.70124	2.01841e-15	2.51413	1.36712e-09	UDP-glucose 4-epimerase GEPI48
100527423	i) N+WR vs N+WW	Up_TOTAL+PAR	2.67693	4.60239e-05	1.50771	0.00111759	uncharacterized LOC100527423
100776452	i) N+WR vs N+WW	Up_TOTAL+PAR	2.67109	6.05623e-12	2.46206	1.83378e-08	ninja-family protein AFP3
100802458	i) N+WR vs N+WW	Up_TOTAL+PAR	2.66561	6.83937e-09	2.5154	8.01609e-17	protein PELPK1
100775217	i) N+WR vs N+WW	Up_TOTAL+PAR	2.65823	2.37478e-08	2.78339	8.40324e-17	E3 ubiquitin-protein ligase At4g11680
102667695	i) N+WR vs N+WW	Up_TOTAL+PAR	2.65292	7.33434e-13	2.67418	1.05279e-15	coumaroyl-CoA:anthocyanidin 3-O-glucoside-6''-O-coumaroyltransferase 2
112998708	i) N+WR vs N+WW	Up_TOTAL+PAR	2.6523	0.00174081	1.19506	0.0187454	probable polyol transporter 3
102663301	i) N+WR vs N+WW	Up_TOTAL+PAR	2.65202	1.20849e-08	2.32166	5.37432e-08	uncharacterized LOC102663301
100776973	i) N+WR vs N+WW	Up_TOTAL+PAR	2.65177	3.76534e-05	2.80469	1.8115e-07	major pollen allergen Bet v 1-M/N
100137082	i) N+WR vs N+WW	Up_TOTAL+PAR	2.63621	0.00135092	2.32254	0.000120498	dihydroflavonol reductase
100805677	i) N+WR vs N+WW	Up_TOTAL+PAR	2.63548	1.11723e-07	1.75242	1.06613e-05	uncharacterized LOC100805677
548013	i) N+WR vs N+WW	Up_TOTAL+PAR	2.63501	0.001422	1.84918	0.00443261	seed maturation protein
100782800	i) N+WR vs N+WW	Up_TOTAL+PAR	2.63237	1.22301e-14	2.99462	9.60057e-23	cysteine-rich receptor-like protein kinase
100776505	i) N+WR vs N+WW	Up_TOTAL+PAR	2.6198	0.000935575	2.3119	1.19621e-06	fatty acyl-CoA reductase 2, chloroplastic
100810439	i) N+WR vs N+WW	Up_TOTAL+PAR	2.61918	0.00265009	3.60807	3.51772e-05	uncharacterized LOC100810439
100787869	i) N+WR vs N+WW	Up_TOTAL+PAR	2.61033	0.000169366	2.42714	9.17129e-05	U-box domain-containing protein 19
100818568	i) N+WR vs N+WW	Up_TOTAL+PAR	2.6079	2.02595e-05	2.45191	1.37563e-06	probable protein phosphatase 2C 8
102668563	i) N+WR vs N+WW	Up_TOTAL+PAR	2.60274	0.00237753	4.4251	2.51498e-05	BAG family molecular chaperone regulator 6
100790958	i) N+WR vs N+WW	Up_TOTAL+PAR	2.5842	2.42871e-07	2.22008	2.93441e-08	sulfite exporter TauE/SafE family protein 5
100793054	i) N+WR vs N+WW	Up_TOTAL+PAR	2.5822	0.00143275	3.22393	3.49635e-08	probable disease resistance protein At5g66900
100806287	i) N+WR vs N+WW	Up_TOTAL+PAR	2.57524	0.00278289	1.72592	0.00641568	uncharacterized LOC100806287
778042	i) N+WR vs N+WW	Up_TOTAL+PAR	2.57364	5.59237e-07	3.33238	8.52806e-15	MYB transcription factor MYB84
100306661	i) N+WR vs N+WW	Up_TOTAL+PAR	2.56973	1.0942e-20	2.44482	3.63937e-14	uncharacterized LOC100306661
100792379	i) N+WR vs N+WW	Up_TOTAL+PAR	2.56802	0.00146097	3.40437	7.984e-06	uncharacterized LOC100792379
100817369	i) N+WR vs N+WW	Up_TOTAL+PAR	2.56488	5.39329e-22	2.33204	1.58332e-26	auxin-induced protein 5NG4-like
547853	i) N+WR vs N+WW	Up_TOTAL+PAR	2.5635	1.69797e-05	1.55756	0.00212753	low molecular weight heat shock protein Hsp22.3
100806895	i) N+WR vs N+WW	Up_TOTAL+PAR	2.56295	2.50099e-08	2.22938	8.63442e-15	plastid-lipid-associated protein, chloroplastic
100818105	i) N+WR vs N+WW	Up_TOTAL+PAR	2.55821	2.74667e-05	2.14601	7.73408e-05	germin-like protein
100785110	i) N+WR vs N+WW	Up_TOTAL+PAR	2.55445	2.18856e-05	3.23534	3.82779e-09	NAC domain-containing protein 2
100780041	i) N+WR vs N+WW	Up_TOTAL+PAR	2.55138	1.60805e-09	2.17195	7.86154e-08	aldehyde dehydrogenase 11A1
100811941	i) N+WR vs N+WW	Up_TOTAL+PAR	2.54668	6.34877e-10	2.15796	3.66806e-05	heat stress transcription factor 23
100305819	i) N+WR vs N+WW	Up_TOTAL+PAR	2.54646	1.2138e-06	2.50288	1.11062e-09	gibberellin-regulated protein 24
100779346	i) N+WR vs N+WW	Up_TOTAL+PAR	2.54536	3.87432e-07	2.52954	3.23517e-10	two-component response regulator-like APRR5
100809536	i) N+WR vs N+WW	Up_TOTAL+PAR	2.54412	1.75624e-11	2.68077	2.7821e-15	uncharacterized LOC100809536
100796435	i) N+WR vs N+WW	Up_TOTAL+PAR	2.53211	4.34914e-08	2.21534	9.45849e-14	aspartic proteinase PCS1
547648	i) N+WR vs N+WW	Up_TOTAL+PAR	2.52941	1.33295e-33	2.30973	3.84839e-27	uncharacterized LOC547648
100499831	i) N+WR vs N+WW	Up_TOTAL+PAR	2.52165	1.11762e-07	2.38984	3.71526e-07	senescence-associated protein
100779122	i) N+WR vs N+WW	Up_TOTAL+PAR	2.51985	7.56041e-15	2.45312	2.10987e-20	xyloglucan endotransglucosylase/hydrolase protein B-like
100810664	i) N+WR vs N+WW	Up_TOTAL+PAR	2.5101	1.49981e-11	2.00519	2.11234e-12	non-specific lipid transfer protein GPI-anchored 30
100784735	i) N+WR vs N+WW	Up_TOTAL+PAR	2.50892	9.834e-07	2.0453	7.90305e-08	uncharacterized LOC100784735
100820030	i) N+WR vs N+WW	Up_TOTAL+PAR	2.50784	1.35477e-09	2.56177	2.3429e-13	NAD kinase 2, chloroplastic
100306553	i) N+WR vs N+WW	Up_TOTAL+PAR	2.50459	0.000110964	3.27724	1.51785e-17	signaling peptide TAXIMIN 1
100790884	i) N+WR vs N+WW	Up_TOTAL+PAR	2.50188	0.000307127	1.44619	0.00346376	GDSL esterase/lipase At5g03610
100796766	i) N+WR vs N+WW	Up_TOTAL+PAR	2.49821	1.26694e-17	1.63797	3.17498e-15	2-oxoisovalerate dehydrogenase subunit alpha 2, mitochondrial
547860	i) N+WR vs N+WW	Up_TOTAL+PAR	2.49261	0.000596931	2.39603	0.000364355	lipoxygenase
100797222	i) N+WR vs N+WW	Up_TOTAL+PAR	2.4889	2.75571e-05	1.62655	2.97396e-05	ribulose bisphosphate carboxylase/oxygenase activase, chloroplastic-like
778065	i) N+WR vs N+WW	Up_TOTAL+PAR	2.48321	5.33817e-10	2.085	6.75834e-08	transcription factor MYB78
100812378	i) N+WR vs N+WW	Up_TOTAL+PAR	2.46441	2.17529e-08	2.29144	1.70953e-08	glycinol 2-dimethylallyltransferase
100805362	i) N+WR vs N+WW	Up_TOTAL+PAR	2.45793	0.000805085	2.99912	1.26321e-07	glycerophosphocholine acyltransferase 1
100807235	i) N+WR vs N+WW	Up_TOTAL+PAR	2.45585	0.00220297	2.78453	0.000106575	probable protein phosphatase 2C 51
100820369	i) N+WR vs N+WW	Up_TOTAL+PAR	2.4287	4.86104e-11	1.67468	2.33302e-06	protein RESPONSE TO LOW SULFUR 3
100789064	i) N+WR vs N+WW	Up_TOTAL+PAR	2.4257	0.000349512	2.40265	1.26975e-06	kunitz type trypsin inhibitor 104
100815420	i) N+WR vs N+WW	Up_TOTAL+PAR	2.42001	1.8219e-05	2.49773	1.39458e-08	probable boron transporter 2
100796577	i) N+WR vs N+WW	Up_TOTAL+PAR	2.41273	1.83589e-05	1.98916	1.70923e-05	protein NRT1/ PTR FAMILY 4.6
100793096	i) N+WR vs N+WW	Up_TOTAL+PAR	2.4043	3.08645e-09	2.09664	1.87866e-08	CASP-like protein 6-like
100807298	i) N+WR vs N+WW	Up_TOTAL+PAR	2.40082	5.03446e-20	1.93045	4.97137e-13	gibberellin 20 oxidase 1-like
102663960	i) N+WR vs N+WW	Up_TOTAL+PAR	2.39515	2.54395e-08	1.97251	5.18752e-06	probable galactinol--sucrose galactosyltransferase 6
100816697	i) N+WR vs N+WW	Up_TOTAL+PAR	2.39229	2.43597e-08	2.42025	7.61416e-10	UDP-glycosyltransferase 83A1
100797574	i) N+WR vs N+WW	Up_TOTAL+PAR	2.38925	1.26104e-08	2.61996	1.02225e-09	ABC transporter G family member 21
100787160	i) N+WR vs N+WW	Up_TOTAL+PAR	2.38741	1.61273e-22	1.85778	1.44606e-13	ferritin
100816612	i) N+WR vs N+WW	Up_TOTAL+PAR	2.38259	0.000467513	2.28581	0.000266381	uncharacterized LOC100816612
100301891	i) N+WR vs N+WW	Up_TOTAL+PAR	2.37469	0.000204608	2.43131	6.62047e-06	transcription factor NAC51
100804439	i) N+WR vs N+WW	Up_TOTAL+PAR	2.36535	0.000319458	2.54284	2.13529e-06	protein PIN-LIKES 3
100804023	i) N+WR vs N+WW	Up_TOTAL+PAR	2.36279	4.25303e-06	2.51984	3.25767e-10	uncharacterized LOC100804023
100784534	i) N+WR vs N+WW	Up_TOTAL+PAR	2.35958	1.636e-07	2.31916	2.15456e-09	phosphoinositide phospholipase C 2
100816354	i) N+WR vs N+WW	Up_TOTAL+PAR	2.35549	1.21258e-06	1.93698	5.84868e-09	ATP-dependent zinc metalloprotease FTSH 2, chloroplastic-like
100808310	i) N+WR vs N+WW	Up_TOTAL+PAR	2.3515	0.000136663	2.16031	0.000260521	transcription factor MYB102
548085	i) N+WR vs N+WW	Up_TOTAL+PAR	2.3514	4.55671e-06	1.0316	0.0160692	wound-induced protein
100804561	i) N+WR vs N+WW	Up_TOTAL+PAR	2.35071	2.20887e-11	2.05181	4.75942e-07	epidermis-specific secreted glycoprotein EP1
100810498	i) N+WR vs N+WW	Up_TOTAL+PAR	2.34867	6.55068e-05	2.58579	8.00936e-06	probable alpha,alpha-trehalose-phosphate synthase [UDP-forming] 11
100306116	i) N+WR vs N+WW	Up_TOTAL+PAR	2.34867	4.05284e-13	1.90618	3.8104e-09	uncharacterized LOC100306116
100797278	i) N+WR vs N+WW	Up_TOTAL+PAR	2.34606	0.00011048	1.88639	0.000356474	dynamin-related protein 4C
100787564	i) N+WR vs N+WW	Up_TOTAL+PAR	2.34346	4.96097e-15	2.31357	1.32503e-18	protein NRT1/ PTR FAMILY 7.3
100808944	i) N+WR vs N+WW	Up_TOTAL+PAR	2.34147	4.47257e-15	2.12904	1.74366e-19	4-coumarate--CoA ligase-like 7
100783003	i) N+WR vs N+WW	Up_TOTAL+PAR	2.33483	0.000878547	1.99207	0.00020516	beta-fructofuranosidase, cell wall isozyme
100819197	i) N+WR vs N+WW	Up_TOTAL+PAR	2.33339	1.98675e-08	2.04151	1.68312e-06	aldehyde dehydrogenase family 3 member J4
100780802	i) N+WR vs N+WW	Up_TOTAL+PAR	2.32918	2.6779e-05	1.6606	0.00073509	probable esterase KAI2
100789206	i) N+WR vs N+WW	Up_TOTAL+PAR	2.32202	0.000689599	2.27506	8.17167e-05	probable alpha,alpha-trehalose-phosphate synthase [UDP-forming] 11
102664020	i) N+WR vs N+WW	Up_TOTAL+PAR	2.31326	5.07811e-10	2.22406	7.61945e-07	nuclear transcription factor Y subunit A-2
100806930	i) N+WR vs N+WW	Up_TOTAL+PAR	2.30628	0.0041221	1.4886	0.00951996	probable polyol transporter 3
100500035	i) N+WR vs N+WW	Up_TOTAL+PAR	2.3055	4.24951e-08	1.96825	5.35321e-10	uncharacterized LOC100500035
100170708	i) N+WR vs N+WW	Up_TOTAL+PAR	2.30485	3.8496e-07	2.18382	2.91049e-05	NAC domain protein
100797968	i) N+WR vs N+WW	Up_TOTAL+PAR	2.30191	1.58246e-15	2.05489	8.11952e-20	putative pheophytinase
100802045	i) N+WR vs N+WW	Up_TOTAL+PAR	2.30043	5.75538e-11	2.37881	7.82371e-09	sucrose synthase 2
100783481	i) N+WR vs N+WW	Up_TOTAL+PAR	2.29597	0.000139206	2.15802	1.60859e-05	uncharacterized LOC100783481
100306367	i) N+WR vs N+WW	Up_TOTAL+PAR	2.29307	2.16268e-05	2.33846	7.86146e-08	uncharacterized LOC100306367
100811341	i) N+WR vs N+WW	Up_TOTAL+PAR	2.29305	7.14909e-05	1.79633	0.000401131	ESX-1 secretion-associated protein EspE
100788845	i) N+WR vs N+WW	Up_TOTAL+PAR	2.29032	2.88981e-07	1.96024	3.45691e-05	F-box protein SKP2B
100500277	i) N+WR vs N+WW	Up_TOTAL+PAR	2.28292	6.65288e-05	2.21704	1.46001e-07	dynein light chain 1-like
100792704	i) N+WR vs N+WW	Up_TOTAL+PAR	2.28276	1.05492e-06	1.7208	0.000245081	glutaredoxin-like family protein
100784592	i) N+WR vs N+WW	Up_TOTAL+PAR	2.27895	1.85824e-07	1.70416	5.45724e-09	protein JINGUBANG
100781148	i) N+WR vs N+WW	Up_TOTAL+PAR	2.27235	3.35377e-08	1.98859	2.5435e-07	uncharacterized LOC100781148
547877	i) N+WR vs N+WW	Up_TOTAL+PAR	2.26955	1.3497e-17	2.20847	2.2622e-17	asparagine synthetase
100820314	i) N+WR vs N+WW	Up_TOTAL+PAR	2.25606	0.000347858	1.49045	0.0060329	thaumatin-like protein 1b
100790245	i) N+WR vs N+WW	Up_TOTAL+PAR	2.25228	5.12206e-18	1.81854	2.55674e-19	probable carboxylesterase 2
100813602	i) N+WR vs N+WW	Up_TOTAL+PAR	2.24997	7.17638e-06	2.3302	8.72741e-07	amino acid permease 3
100813066	i) N+WR vs N+WW	Up_TOTAL+PAR	2.24661	4.81263e-05	1.82543	5.95101e-07	caleosin domain-containing protein
100797262	i) N+WR vs N+WW	Up_TOTAL+PAR	2.24525	3.8948e-07	1.87537	2.97646e-05	aquaporin XIP1-1
100812617	i) N+WR vs N+WW	Up_TOTAL+PAR	2.24491	5.3111e-05	2.26894	1.05357e-12	probable sulfate transporter 3.4
100306409	i) N+WR vs N+WW	Up_TOTAL+PAR	2.24061	3.39367e-07	2.20861	2.07698e-13	alpha-amylase inhibitor/lipid transfer/seed storage family protein
732603	i) N+WR vs N+WW	Up_TOTAL+PAR	2.23014	1.74025e-05	1.97121	4.55981e-05	xyloglucan endotransglycosylase
100794883	i) N+WR vs N+WW	Up_TOTAL+PAR	2.22538	2.52628e-09	2.29974	1.92268e-11	aquaporin NIP1-2
100811854	i) N+WR vs N+WW	Up_TOTAL+PAR	2.22383	7.76691e-05	1.76166	9.281e-05	transmembrane protein 45A
100814293	i) N+WR vs N+WW	Up_TOTAL+PAR	2.21612	0.000269507	2.41722	2.02325e-08	E3 ubiquitin-protein ligase AIRP2
100813145	i) N+WR vs N+WW	Up_TOTAL+PAR	2.20933	1.12459e-18	1.8889	3.43285e-24	1-aminocyclopropane-1-carboxylate oxidase homolog 4
100817520	i) N+WR vs N+WW	Up_TOTAL+PAR	2.20619	6.64704e-06	2.02734	3.75344e-06	CBL-interacting serine/threonine-protein kinase 5
100787694	i) N+WR vs N+WW	Up_TOTAL+PAR	2.20551	1.09104e-16	2.05462	2.68852e-23	sulfate transporter 3.1
100810196	i) N+WR vs N+WW	Up_TOTAL+PAR	2.20484	5.8554e-06	1.79949	3.96967e-06	sulfate transporter 3.1
100791971	i) N+WR vs N+WW	Up_TOTAL+PAR	2.20116	1.12201e-14	2.29387	2.70207e-15	probable nucleoredoxin 3
100790845	i) N+WR vs N+WW	Up_TOTAL+PAR	2.19892	9.63657e-07	2.46722	3.11332e-11	DNA-directed RNA polymerase III subunit 2
100788278	i) N+WR vs N+WW	Up_TOTAL+PAR	2.19785	4.38551e-29	1.68167	4.06019e-26	selenium-binding protein 1
100799835	i) N+WR vs N+WW	Up_TOTAL+PAR	2.19238	0.000544023	2.37078	2.44253e-05	patatin-like protein 2
100783608	i) N+WR vs N+WW	Up_TOTAL+PAR	2.19089	8.01399e-07	1.87376	3.91825e-11	terminal flowering 1-like protein 4
100786243	i) N+WR vs N+WW	Up_TOTAL+PAR	2.1894	5.62545e-07	2.00631	4.8648e-07	sodium transporter HKT1
102662292	i) N+WR vs N+WW	Up_TOTAL+PAR	2.18745	0.00491366	1.11767	0.0210672	uncharacterized LOC102662292
100775227	i) N+WR vs N+WW	Up_TOTAL+PAR	2.18459	0.00169542	1.14712	0.00123293	protein NRT1/ PTR FAMILY 5.2
100799487	i) N+WR vs N+WW	Up_TOTAL+PAR	2.18019	7.52293e-12	1.95461	2.48842e-10	acid beta-fructofuranosidase
100782866	i) N+WR vs N+WW	Up_TOTAL+PAR	2.1786	0.00175299	4.52351	1.32739e-07	cytochrome P450 82A2
100500604	i) N+WR vs N+WW	Up_TOTAL+PAR	2.17412	1.31944e-10	1.93563	6.1853e-10	uncharacterized LOC100500604
547936	i) N+WR vs N+WW	Up_TOTAL+PAR	2.17149	7.30201e-20	1.69305	1.26443e-10	glutathione transferase
100797552	i) N+WR vs N+WW	Up_TOTAL+PAR	2.17059	3.00109e-07	1.62836	1.18723e-08	probable glycerol-3-phosphate dehydrogenase [NAD(+)] 1, cytosolic
100779789	i) N+WR vs N+WW	Up_TOTAL+PAR	2.17034	6.71853e-11	1.92356	3.84347e-09	cytochrome P450 76T24
100499762	i) N+WR vs N+WW	Up_TOTAL+PAR	2.16731	0.000400271	2.69023	8.6669e-07	SOUL heme-binding family protein
100809863	i) N+WR vs N+WW	Up_TOTAL+PAR	2.15968	0.000889292	2.43214	0.000184912	MhpC domain-containing protein
100795180	i) N+WR vs N+WW	Up_TOTAL+PAR	2.15919	1.28499e-11	2.12321	1.61607e-11	7-deoxyloganetin glucosyltransferase
102669194	i) N+WR vs N+WW	Up_TOTAL+PAR	2.15898	0.00049714	1.70779	0.000721956	extensin-3
100794032	i) N+WR vs N+WW	Up_TOTAL+PAR	2.15297	3.70441e-09	1.83499	2.57109e-07	UV-B-induced protein At3g17800, chloroplastic
100818752	i) N+WR vs N+WW	Up_TOTAL+PAR	2.15245	0.000325914	1.44107	0.003708	uncharacterized LOC100818752
100784401	i) N+WR vs N+WW	Up_TOTAL+PAR	2.1501	0.00498144	1.44172	0.00711988	ascorbate transporter, chloroplastic
100812565	i) N+WR vs N+WW	Up_TOTAL+PAR	2.14777	1.90392e-15	2.06159	7.29194e-26	UDP-glucose 4-epimerase GEPI48-like
100818509	i) N+WR vs N+WW	Up_TOTAL+PAR	2.14624	1.02158e-13	1.81897	8.56187e-12	UDP-glucose 4-epimerase GEPI48
100815148	i) N+WR vs N+WW	Up_TOTAL+PAR	2.14534	0.00512418	5.90116	1.25868e-06	uncharacterized LOC100815148
100784332	i) N+WR vs N+WW	Up_TOTAL+PAR	2.14211	2.98651e-08	2.23139	6.51067e-10	citrate synthase, glyoxysomal
547881	i) N+WR vs N+WW	Up_TOTAL+PAR	2.13726	2.88336e-10	2.24511	1.7063e-14	gamma glutamyl hydrolase
100786839	i) N+WR vs N+WW	Up_TOTAL+PAR	2.13564	2.90737e-07	1.96639	1.08829e-07	amino acid transporter AVT1H
112997608	i) N+WR vs N+WW	Up_TOTAL+PAR	2.13346	1.3085e-17	1.9644	1.04039e-13	cysteine-rich receptor-like protein kinase 2
100786911	i) N+WR vs N+WW	Up_TOTAL+PAR	2.12932	3.82121e-09	1.68795	6.01284e-05	phytoene synthase 2, chloroplastic-like
100306030	i) N+WR vs N+WW	Up_TOTAL+PAR	2.12466	0.000182918	1.92342	0.000168095	uncharacterized LOC100306030
100814969	i) N+WR vs N+WW	Up_TOTAL+PAR	2.11697	0.000124338	2.39082	1.13117e-05	uncharacterized LOC100814969
100500427	i) N+WR vs N+WW	Up_TOTAL+PAR	2.11498	0.000427006	2.14977	1.20591e-05	uncharacterized LOC100500427
100810277	i) N+WR vs N+WW	Up_TOTAL+PAR	2.11349	1.82433e-09	1.58086	2.78541e-06	non-specific lipid transfer protein GPI-anchored 5
100797668	i) N+WR vs N+WW	Up_TOTAL+PAR	2.10974	1.66152e-07	2.11188	1.14227e-09	sulfate transporter 1.3
100305956	i) N+WR vs N+WW	Up_TOTAL+PAR	2.10575	4.02273e-11	2.20742	2.86861e-13	uncharacterized LOC100305956
100499706	i) N+WR vs N+WW	Up_TOTAL+PAR	2.10492	2.61576e-17	1.35623	2.28167e-10	CASP-like protein 7
100802735	i) N+WR vs N+WW	Up_TOTAL+PAR	2.10163	4.33132e-06	2.14864	6.88824e-17	protein ALUMINUM SENSITIVE 3
100798002	i) N+WR vs N+WW	Up_TOTAL+PAR	2.0941	1.32537e-11	1.71085	6.11215e-12	NAC domain-containing protein 100
100781448	i) N+WR vs N+WW	Up_TOTAL+PAR	2.09347	0.000248976	1.53091	0.000569093	beta-amylase 1, chloroplastic
100793093	i) N+WR vs N+WW	Up_TOTAL+PAR	2.0784	3.6906e-11	2.03944	7.68493e-11	bark storage protein A
100305493	i) N+WR vs N+WW	Up_TOTAL+PAR	2.06993	1.04355e-05	2.16294	3.59958e-05	cytidine/deoxycytidylate deaminase family protein
100819769	i) N+WR vs N+WW	Up_TOTAL+PAR	2.06914	0.00112761	2.88857	2.10352e-08	oxysterol-binding protein-related protein 4B
547584	i) N+WR vs N+WW	Up_TOTAL+PAR	2.06759	1.79629e-11	1.96054	8.95834e-10	glutathione S-transferase GST 15
100806269	i) N+WR vs N+WW	Up_TOTAL+PAR	2.06376	2.41689e-06	2.09281	1.91071e-06	probable glycosyltransferase At5g03795
100812489	i) N+WR vs N+WW	Up_TOTAL+PAR	2.05919	2.15459e-09	1.95117	2.33102e-09	3-epi-6-deoxocathasterone 23-monooxygenase CYP90C1
100802266	i) N+WR vs N+WW	Up_TOTAL+PAR	2.05881	2.4684e-19	1.93788	1.03764e-18	long chain acyl-CoA synthetase 8
100812100	i) N+WR vs N+WW	Up_TOTAL+PAR	2.05372	1.11925e-05	1.71623	9.35585e-06	CASP-like protein 2B1
547494	i) N+WR vs N+WW	Up_TOTAL+PAR	2.05371	0.00509737	6.84055	1.54842e-06	24 kDa seed maturation protein
100780533	i) N+WR vs N+WW	Up_TOTAL+PAR	2.04995	2.58937e-12	2.08142	1.85729e-16	ferrochelatase-2, chloroplastic
100808680	i) N+WR vs N+WW	Up_TOTAL+PAR	2.0478	1.18239e-14	1.60738	1.60398e-10	tonoplast dicarboxylate transporter
100813670	i) N+WR vs N+WW	Up_TOTAL+PAR	2.0453	3.2467e-06	2.36689	1.05254e-16	E3 ubiquitin-protein ligase At4g11680
100306440	i) N+WR vs N+WW	Up_TOTAL+PAR	2.04335	3.99913e-12	2.02722	1.25771e-19	PHD transcription factor
100791149	i) N+WR vs N+WW	Up_TOTAL+PAR	2.04194	1.38335e-10	1.77235	3.19894e-12	glutaredoxin-C9
100815777	i) N+WR vs N+WW	Up_TOTAL+PAR	2.04094	0.00183332	1.0777	0.0201783	NAC domain-containing protein 104
100789013	i) N+WR vs N+WW	Up_TOTAL+PAR	2.03524	1.9649e-17	2.14484	8.61238e-13	PI-PLC X-box domain-containing protein DDB_G0293730
100778264	i) N+WR vs N+WW	Up_TOTAL+PAR	2.03419	4.38746e-11	1.9675	3.73688e-11	non-specific lipid transfer protein GPI-anchored 20
100806414	i) N+WR vs N+WW	Up_TOTAL+PAR	2.02912	1.42231e-06	1.68782	8.40617e-07	CASP-like protein 7
100804509	i) N+WR vs N+WW	Up_TOTAL+PAR	2.02495	0.000186646	2.33549	1.19695e-05	cytochrome P450 81E8
100527564	i) N+WR vs N+WW	Up_TOTAL+PAR	2.0223	0.000205827	1.72744	2.5565e-07	uncharacterized LOC100527564
102661673	i) N+WR vs N+WW	Up_TOTAL+PAR	2.02115	0.00229075	2.07802	0.000143293	cysteine-rich receptor-like protein kinase
100782634	i) N+WR vs N+WW	Up_TOTAL+PAR	2.01475	9.94952e-10	1.95629	7.3581e-13	probable protein phosphatase 2C 6
100786115	i) N+WR vs N+WW	Up_TOTAL+PAR	2.01251	0.00639188	4.42577	0.00010224	lysine histidine transporter 2
778071	i) N+WR vs N+WW	Up_TOTAL+PAR	2.01225	0.00626395	3.57474	9.99297e-06	transcription factor MYB102
100799000	i) N+WR vs N+WW	Up_TOTAL+PAR	2.01133	1.34942e-14	1.97342	3.52046e-11	type IV inositol polyphosphate 5-phosphatase 3
100803922	i) N+WR vs N+WW	Up_TOTAL+PAR	2.00812	4.16112e-22	1.60909	1.32913e-12	cytochrome P450 71A1
100790647	i) N+WR vs N+WW	Up_TOTAL+PAR	2.00799	3.91441e-08	2.14743	4.32837e-05	uncharacterized LOC100790647
100783231	i) N+WR vs N+WW	Up_TOTAL+PAR	2.00791	8.88282e-09	1.68716	1.56515e-08	myb-related protein 315
547997	i) N+WR vs N+WW	Up_TOTAL+PAR	2.00427	0.0042471	2.14637	0.00183793	seed maturation protein PM41
100782815	i) N+WR vs N+WW	Up_TOTAL+PAR	2.00377	9.24729e-07	2.2417	3.00777e-12	uncharacterized LOC100782815
100796088	i) N+WR vs N+WW	Up_TOTAL+PAR	2.00208	0.00646768	1.44743	0.00113238	allantoinase
100793275	i) N+WR vs N+WW	Up_TOTAL+PAR	1.99971	2.86902e-10	1.88414	1.32039e-10	F-box protein SKP2B-like
547895	i) N+WR vs N+WW	Up_TOTAL+PAR	1.9939	5.72494e-05	1.93935	3.15076e-06	asparagine synthetase 1
100795732	i) N+WR vs N+WW	Up_TOTAL+PAR	1.98989	0.00439516	2.44916	0.00030054	MDIS1-interacting receptor like kinase 2
100776356	i) N+WR vs N+WW	Up_TOTAL+PAR	1.98748	3.19082e-13	1.85967	7.80775e-12	protein phosphatase 2C 37
100306610	i) N+WR vs N+WW	Up_TOTAL+PAR	1.98747	0.000678249	1.53399	0.002992	uncharacterized LOC100306610
100783915	i) N+WR vs N+WW	Up_TOTAL+PAR	1.97756	1.37061e-09	2.24614	3.39938e-06	probable E3 ubiquitin-protein ligase RZFP34
547820	i) N+WR vs N+WW	Up_TOTAL+PAR	1.97716	0.00440268	2.22261	0.00151274	31 kDa protein
100784937	i) N+WR vs N+WW	Up_TOTAL+PAR	1.97587	1.15233e-10	1.71382	1.1797e-08	homeobox-leucine zipper protein HAT22
547794	i) N+WR vs N+WW	Up_TOTAL+PAR	1.97118	0.00020502	1.39727	0.00148547	nodulin-26
100784629	i) N+WR vs N+WW	Up_TOTAL+PAR	1.97112	0.00225854	2.06036	0.00061619	cysteine-rich and transmembrane domain-containing protein WIH1
100788303	i) N+WR vs N+WW	Up_TOTAL+PAR	1.97087	7.52698e-10	2.17269	7.95305e-12	ethylene-responsive transcription factor RAP2-7
100799795	i) N+WR vs N+WW	Up_TOTAL+PAR	1.96968	1.316e-05	1.06732	0.000348706	U-box domain-containing protein 54
100819661	i) N+WR vs N+WW	Up_TOTAL+PAR	1.96926	9.46913e-10	1.29915	1.12532e-05	uncharacterized LOC100819661
100790932	i) N+WR vs N+WW	Up_TOTAL+PAR	1.96445	3.3681e-11	2.35238	3.32255e-10	calcium permeable stress-gated cation channel 1
100803182	i) N+WR vs N+WW	Up_TOTAL+PAR	1.96444	4.14422e-14	1.68406	1.50513e-25	probable folate-biopterin transporter 7
100792006	i) N+WR vs N+WW	Up_TOTAL+PAR	1.96383	7.47516e-17	2.05929	1.80612e-27	serine carboxypeptidase-like 12
100809961	i) N+WR vs N+WW	Up_TOTAL+PAR	1.96296	0.00100662	1.43024	7.1889e-05	uncharacterized LOC100809961
100816560	i) N+WR vs N+WW	Up_TOTAL+PAR	1.95697	1.7951e-09	1.59743	6.36766e-08	ferric reduction oxidase 8, mitochondrial
100217336	i) N+WR vs N+WW	Up_TOTAL+PAR	1.95029	1.15233e-10	1.58705	7.00481e-09	cold-regulated protein
100527684	i) N+WR vs N+WW	Up_TOTAL+PAR	1.94665	5.69571e-11	2.02465	2.16231e-14	Remorin_C superfamily protein
100305395	i) N+WR vs N+WW	Up_TOTAL+PAR	1.94016	0.00232553	1.4028	0.00607167	serine-threonine kinase
100795128	i) N+WR vs N+WW	Up_TOTAL+PAR	1.93524	1.70401e-09	2.04863	7.48766e-13	mogroside IE synthase
100781319	i) N+WR vs N+WW	Up_TOTAL+PAR	1.9283	5.64769e-18	1.56477	1.00064e-12	ABC transporter G family member 20
732607	i) N+WR vs N+WW	Up_TOTAL+PAR	1.9227	0.00157227	2.34703	0.000172487	PDR-like ABC-transporter
100775235	i) N+WR vs N+WW	Up_TOTAL+PAR	1.92162	0.000943585	2.52028	1.62917e-16	hydrophobic protein RCI2B
100807706	i) N+WR vs N+WW	Up_TOTAL+PAR	1.92111	1.82423e-05	2.28911	1.09122e-08	putative uncharacterized protein DDB_G0282133
100802670	i) N+WR vs N+WW	Up_TOTAL+PAR	1.9199	0.000763804	1.63276	0.000440218	probable N-acetyltransferase HLS1
100790706	i) N+WR vs N+WW	Up_TOTAL+PAR	1.9122	0.000680819	1.60878	0.000626754	aspartic proteinase PCS1-like
100797039	i) N+WR vs N+WW	Up_TOTAL+PAR	1.9084	9.3146e-08	2.06973	1.03645e-08	putative phospholipid-transporting ATPase 9
732650	i) N+WR vs N+WW	Up_TOTAL+PAR	1.90629	0.00116795	1.65589	0.00040724	tyrosine aminotransferase
100807698	i) N+WR vs N+WW	Up_TOTAL+PAR	1.90554	1.36088e-05	2.42806	6.66626e-15	glycerophosphodiester phosphodiesterase GDPD1, chloroplastic
100305410	i) N+WR vs N+WW	Up_TOTAL+PAR	1.90464	8.36075e-05	2.49595	2.11915e-11	protein kinase family protein
778126	i) N+WR vs N+WW	Up_TOTAL+PAR	1.90018	0.00758962	1.40474	0.0105845	bZIP transcription factor bZIP35
100813056	i) N+WR vs N+WW	Up_TOTAL+PAR	1.89935	6.66313e-15	1.79132	5.61205e-16	amino acid transporter AVT6C
100797867	i) N+WR vs N+WW	Up_TOTAL+PAR	1.89649	5.92668e-11	1.67151	3.11966e-12	dihydropyrimidinase
100779813	i) N+WR vs N+WW	Up_TOTAL+PAR	1.89591	4.36745e-41	1.5383	5.88414e-29	carboxylesterase 1
100305818	i) N+WR vs N+WW	Up_TOTAL+PAR	1.89441	7.25764e-05	1.56506	0.000149811	uncharacterized LOC100305818
100803168	i) N+WR vs N+WW	Up_TOTAL+PAR	1.88917	1.5871e-13	1.28241	9.68757e-06	uncharacterized protein
100793078	i) N+WR vs N+WW	Up_TOTAL+PAR	1.88846	2.43292e-09	1.82262	2.66689e-10	GDSL esterase/lipase EXL3
100800368	i) N+WR vs N+WW	Up_TOTAL+PAR	1.88812	9.66997e-07	1.96283	1.12948e-06	pleiotropic drug resistance protein 1
100791925	i) N+WR vs N+WW	Up_TOTAL+PAR	1.88795	0.000111566	1.83245	3.30452e-05	uncharacterized LOC100791925
100813821	i) N+WR vs N+WW	Up_TOTAL+PAR	1.88783	1.5667e-08	1.89863	3.47127e-05	aldehyde dehydrogenase 12A2
100803509	i) N+WR vs N+WW	Up_TOTAL+PAR	1.88594	1.47635e-05	1.04055	1.46769e-05	serine/threonine-protein kinase AtPK2/AtPK19
100305683	i) N+WR vs N+WW	Up_TOTAL+PAR	1.88188	1.06537e-05	2.07054	3.74907e-09	uncharacterized LOC100305683
100817562	i) N+WR vs N+WW	Up_TOTAL+PAR	1.88122	4.46586e-11	1.77219	6.57061e-33	hexose carrier protein HEX6
100778568	i) N+WR vs N+WW	Up_TOTAL+PAR	1.88049	6.60206e-09	1.81322	2.49173e-07	berberine bridge enzyme-like 8
100814779	i) N+WR vs N+WW	Up_TOTAL+PAR	1.87883	0.000679807	2.23375	6.14555e-11	laccase-7
100817474	i) N+WR vs N+WW	Up_TOTAL+PAR	1.87698	0.00792991	3.66123	0.000326481	MYB-like transcription factor EOBI
100780820	i) N+WR vs N+WW	Up_TOTAL+PAR	1.87667	1.74155e-05	1.85506	2.56638e-07	NDR1/HIN1-like protein 6
100819313	i) N+WR vs N+WW	Up_TOTAL+PAR	1.87515	2.21539e-12	1.78337	1.63241e-09	bZIP transcription factor TRAB1
100788844	i) N+WR vs N+WW	Up_TOTAL+PAR	1.8727	1.75804e-15	1.63016	5.65384e-12	acid beta-fructofuranosidase
100101876	i) N+WR vs N+WW	Up_TOTAL+PAR	1.87188	1.06727e-10	1.7847	1.94686e-10	transcription factor bZIP71
100807957	i) N+WR vs N+WW	Up_TOTAL+PAR	1.86759	8.44328e-07	1.40962	0.00017535	ATP-dependent 6-phosphofructokinase 2
100784072	i) N+WR vs N+WW	Up_TOTAL+PAR	1.86251	3.35942e-19	1.65173	3.81636e-23	alpha-galactosidase 3
100790597	i) N+WR vs N+WW	Up_TOTAL+PAR	1.86249	0.00692438	3.67821	1.59689e-05	protein JINGUBANG-like
100797583	i) N+WR vs N+WW	Up_TOTAL+PAR	1.85927	4.23886e-17	1.8843	2.52199e-21	alanine--glyoxylate aminotransferase 2 homolog 3, mitochondrial
100527443	i) N+WR vs N+WW	Up_TOTAL+PAR	1.85845	7.01014e-08	1.2884	0.000141094	plant invertase/pectin methylesterase inhibitor superfamily protein
100782049	i) N+WR vs N+WW	Up_TOTAL+PAR	1.84786	2.51281e-08	2.48385	7.21414e-08	uncharacterized LOC100782049
100306151	i) N+WR vs N+WW	Up_TOTAL+PAR	1.84612	2.14911e-12	1.35449	1.11062e-09	uncharacterized LOC100306151
100785028	i) N+WR vs N+WW	Up_TOTAL+PAR	1.84586	8.3329e-10	1.87034	3.39825e-11	probable inositol transporter 2
100814385	i) N+WR vs N+WW	Up_TOTAL+PAR	1.84577	1.02423e-09	2.32948	5.9926e-14	potassium channel SKOR
100789093	i) N+WR vs N+WW	Up_TOTAL+PAR	1.8451	3.36594e-09	1.51137	8.35122e-08	monosaccharide-sensing protein 2
100805668	i) N+WR vs N+WW	Up_TOTAL+PAR	1.83693	1.00125e-10	1.49737	1.44726e-08	protein HEAT-STRESS-ASSOCIATED 32
100819403	i) N+WR vs N+WW	Up_TOTAL+PAR	1.83466	3.73667e-11	1.78392	2.24658e-12	aluminum-activated malate transporter family protein
100783726	i) N+WR vs N+WW	Up_TOTAL+PAR	1.83339	4.73837e-14	1.46498	1.30769e-12	aldehyde dehydrogenase family 3 member H2
100786581	i) N+WR vs N+WW	Up_TOTAL+PAR	1.83045	3.66144e-09	1.66571	1.28875e-09	protein NRT1/ PTR FAMILY 4.6
100793556	i) N+WR vs N+WW	Up_TOTAL+PAR	1.82924	2.69304e-05	2.06528	4.83819e-10	uncharacterized LOC100793556
100527855	i) N+WR vs N+WW	Up_TOTAL+PAR	1.82476	0.00856425	1.46309	0.00957354	class I heat shock protein
100790622	i) N+WR vs N+WW	Up_TOTAL+PAR	1.82438	5.03772e-19	1.49336	1.07362e-29	1-aminocyclopropane-1-carboxylate oxidase 5-like protein
100784058	i) N+WR vs N+WW	Up_TOTAL+PAR	1.81688	1.74354e-10	1.59588	3.57147e-10	cytochrome P450 94C1
102663467	i) N+WR vs N+WW	Up_TOTAL+PAR	1.81547	0.000110415	1.47101	3.89349e-06	glycine-rich cell wall structural protein 2
100817487	i) N+WR vs N+WW	Up_TOTAL+PAR	1.8103	2.84842e-08	1.36177	2.60108e-08	uncharacterized LOC100817487
100815625	i) N+WR vs N+WW	Up_TOTAL+PAR	1.80937	1.4585e-05	1.64557	3.88581e-05	probable carboxylesterase 2
100811127	i) N+WR vs N+WW	Up_TOTAL+PAR	1.80849	2.39844e-12	1.63093	2.70157e-12	homocysteine S-methyltransferase 3-like
100306632	i) N+WR vs N+WW	Up_TOTAL+PAR	1.80611	4.06216e-06	1.6773	6.39471e-08	uncharacterized LOC100306632
100101901	i) N+WR vs N+WW	Up_TOTAL+PAR	1.80535	1.36689e-07	1.4598	1.73892e-05	4-hydroxyphenylpyruvate dioxygenase
100811184	i) N+WR vs N+WW	Up_TOTAL+PAR	1.80515	0.00885955	2.86367	0.000297701	boron transporter 4
547758	i) N+WR vs N+WW	Up_TOTAL+PAR	1.79882	5.77249e-08	1.22918	0.00129523	beta-carotene hydroxylase BCH3
100787797	i) N+WR vs N+WW	Up_TOTAL+PAR	1.79773	0.00830176	2.05601	7.42526e-07	uncharacterized LOC100787797
100784978	i) N+WR vs N+WW	Up_TOTAL+PAR	1.79722	4.86883e-09	1.68969	7.85456e-14	protein NON-YELLOW COLORING 1
100789855	i) N+WR vs N+WW	Up_TOTAL+PAR	1.79558	2.88182e-12	2.03726	3.8844e-20	transcription factor bHLH122
100801859	i) N+WR vs N+WW	Up_TOTAL+PAR	1.79026	1.12781e-08	1.39785	1.37413e-06	ACT domain-containing protein ACR6
100819335	i) N+WR vs N+WW	Up_TOTAL+PAR	1.78995	5.31628e-08	2.05665	1.80343e-08	myosin-16
100789693	i) N+WR vs N+WW	Up_TOTAL+PAR	1.78921	2.63308e-06	1.70417	1.40794e-07	2-oxoisovalerate dehydrogenase subunit alpha 2, mitochondrial
547734	i) N+WR vs N+WW	Up_TOTAL+PAR	1.78875	6.84777e-20	1.41023	1.59134e-20	pro-cathepsin H
100812722	i) N+WR vs N+WW	Up_TOTAL+PAR	1.7882	2.22802e-05	1.57888	1.52845e-06	organic cation/carnitine transporter 3-like
100793198	i) N+WR vs N+WW	Up_TOTAL+PAR	1.78581	1.78526e-07	1.49504	1.30001e-08	beta-galactosidase 8
100809515	i) N+WR vs N+WW	Up_TOTAL+PAR	1.78268	0.0081327	1.98875	0.000287476	heat stress transcription factor 37
100805767	i) N+WR vs N+WW	Up_TOTAL+PAR	1.78239	1.02742e-18	1.32989	6.65137e-12	uncharacterized LOC100805767
100802679	i) N+WR vs N+WW	Up_TOTAL+PAR	1.78211	2.59037e-14	1.11459	5.01303e-12	inositol transporter 1
100779620	i) N+WR vs N+WW	Up_TOTAL+PAR	1.78038	2.7989e-09	1.45364	8.12391e-07	uncharacterized LOC100779620
100786618	i) N+WR vs N+WW	Up_TOTAL+PAR	1.77818	0.00819546	1.34136	0.0132496	late embryogenesis abundant protein At3g53040
100777047	i) N+WR vs N+WW	Up_TOTAL+PAR	1.77659	0.00270058	1.94192	0.000105478	putative transcription factor bHLH086
100780478	i) N+WR vs N+WW	Up_TOTAL+PAR	1.77072	2.38221e-05	1.87998	8.04533e-10	CBL-interacting serine/threonine-protein kinase 5
100809479	i) N+WR vs N+WW	Up_TOTAL+PAR	1.77037	0.000559581	1.49885	0.000801058	auxin-induced protein 22E
100306281	i) N+WR vs N+WW	Up_TOTAL+PAR	1.76956	0.000286648	2.05606	1.0287e-06	low temperature induced protein 6B-like protein
100794235	i) N+WR vs N+WW	Up_TOTAL+PAR	1.76857	4.77838e-14	1.32759	8.7148e-14	selenium-binding protein 1
100808233	i) N+WR vs N+WW	Up_TOTAL+PAR	1.7615	2.46548e-07	1.03175	3.76215e-05	protein TIC 55, chloroplastic
100781009	i) N+WR vs N+WW	Up_TOTAL+PAR	1.76037	1.28557e-06	1.53047	2.57722e-08	uncharacterized LOC100781009
100780254	i) N+WR vs N+WW	Up_TOTAL+PAR	1.75709	8.67683e-05	1.08619	0.0119048	aminotransferase superfamily protein
100797484	i) N+WR vs N+WW	Up_TOTAL+PAR	1.75528	0.000203272	2.36543	2.64548e-12	uncharacterized LOC100797484
100793143	i) N+WR vs N+WW	Up_TOTAL+PAR	1.75497	6.1389e-06	1.09609	0.0147149	gibberellin-regulated protein 26
100820171	i) N+WR vs N+WW	Up_TOTAL+PAR	1.75439	1.36024e-10	1.90659	6.4052e-12	zeaxanthin epoxidase, chloroplastic-like
100500307	i) N+WR vs N+WW	Up_TOTAL+PAR	1.74904	0.0063183	2.15554	0.000807771	18.2 kDa class I heat shock protein
100819846	i) N+WR vs N+WW	Up_TOTAL+PAR	1.74895	3.45238e-07	1.50468	9.81606e-05	probable protein phosphatase 2C 58
100802241	i) N+WR vs N+WW	Up_TOTAL+PAR	1.74815	8.15756e-07	1.07398	0.000260521	non-specific lipid transfer protein GPI-anchored 5
100809773	i) N+WR vs N+WW	Up_TOTAL+PAR	1.74782	0.00106037	1.73549	7.05661e-06	HSP70 family protein
100815617	i) N+WR vs N+WW	Up_TOTAL+PAR	1.741	4.53147e-05	1.97891	4.60872e-10	nuclear transcription factor Y subunit A-14
100776020	i) N+WR vs N+WW	Up_TOTAL+PAR	1.73857	2.30465e-07	1.78589	3.23517e-10	histidine-containing phosphotransfer protein 1
100790356	i) N+WR vs N+WW	Up_TOTAL+PAR	1.73675	0.00485183	1.22288	0.0132389	heat shock 70 kDa protein-like
100811856	i) N+WR vs N+WW	Up_TOTAL+PAR	1.73381	4.79959e-05	1.0662	0.000447693	uncharacterized LOC100811856
100784347	i) N+WR vs N+WW	Up_TOTAL+PAR	1.72819	3.78028e-13	1.81293	2.79777e-21	protein NODULATION SIGNALING PATHWAY 2
100811656	i) N+WR vs N+WW	Up_TOTAL+PAR	1.72615	0.0019416	1.69338	4.12998e-06	3-isopropylmalate dehydratase large subunit, chloroplastic
100814747	i) N+WR vs N+WW	Up_TOTAL+PAR	1.72537	5.5012e-05	1.56211	7.54558e-08	aspartic proteinase NANA, chloroplast
100796092	i) N+WR vs N+WW	Up_TOTAL+PAR	1.72515	9.76159e-10	1.39517	3.81438e-07	annexin-like protein RJ4-like
100815518	i) N+WR vs N+WW	Up_TOTAL+PAR	1.72316	0.00230649	2.06582	4.11412e-05	nudix hydrolase 10
100816460	i) N+WR vs N+WW	Up_TOTAL+PAR	1.72118	1.74494e-07	1.86444	3.89952e-12	protein DETOXIFICATION 9
100500140	i) N+WR vs N+WW	Up_TOTAL+PAR	1.71643	1.52692e-08	1.69991	2.54118e-08	auxin-repressed superfamily protein
100815072	i) N+WR vs N+WW	Up_TOTAL+PAR	1.71576	6.48914e-05	1.63371	4.0163e-07	F-box and associated interaction domain-containing protein
100786841	i) N+WR vs N+WW	Up_TOTAL+PAR	1.71238	1.65007e-08	1.62454	1.56024e-16	non-specific lipid transfer protein GPI-anchored 16
100820533	i) N+WR vs N+WW	Up_TOTAL+PAR	1.71036	1.80791e-17	1.62802	5.98214e-32	nucleobase-ascorbate transporter 4
100527892	i) N+WR vs N+WW	Up_TOTAL+PAR	1.70469	0.00147845	1.4529	0.00121235	aluminum-activated malate transporter family protein
547964	i) N+WR vs N+WW	Up_TOTAL+PAR	1.70195	2.56385e-08	1.16544	8.7223e-06	vacuolar-processing enzyme
100793001	i) N+WR vs N+WW	Up_TOTAL+PAR	1.70069	4.93271e-20	1.60494	6.02198e-18	uncharacterized LOC100793001
100792613	i) N+WR vs N+WW	Up_TOTAL+PAR	1.69512	5.39915e-06	1.4228	9.28293e-06	uncharacterized LOC100792613
100808372	i) N+WR vs N+WW	Up_TOTAL+PAR	1.69367	4.77757e-07	1.13634	4.05035e-07	flavanone 3-dioxygenase-like
100500036	i) N+WR vs N+WW	Up_TOTAL+PAR	1.69311	0.00376643	2.44205	0.000233918	putative glutathione peroxidase
100170719	i) N+WR vs N+WW	Up_TOTAL+PAR	1.69265	3.57899e-08	1.02478	7.00424e-05	NAC domain-containing protein 100
100796815	i) N+WR vs N+WW	Up_TOTAL+PAR	1.69071	0.000114691	1.58047	3.03407e-07	serine carboxypeptidase-like 27
548094	i) N+WR vs N+WW	Up_TOTAL+PAR	1.6876	3.92009e-08	1.61935	3.87189e-08	3-methylcrotonyl-CoA carboxylase 1
100794413	i) N+WR vs N+WW	Up_TOTAL+PAR	1.68679	0.000757543	2.05475	1.77528e-10	transcription factor MYB20
100790091	i) N+WR vs N+WW	Up_TOTAL+PAR	1.68502	3.70181e-07	1.71656	6.40034e-11	uncharacterized LOC100790091
548088	i) N+WR vs N+WW	Up_TOTAL+PAR	1.68434	0.00249576	1.45663	0.00147591	ornithine decarboxylase
778120	i) N+WR vs N+WW	Up_TOTAL+PAR	1.68412	0.000185518	2.08814	1.90115e-06	C2C2-Zn Dof transcription factor
100801052	i) N+WR vs N+WW	Up_TOTAL+PAR	1.68382	0.00700731	3.46274	5.9189e-09	inorganic pyrophosphatase 2
100807613	i) N+WR vs N+WW	Up_TOTAL+PAR	1.68382	0.000140971	1.60464	0.000160486	probable glutathione S-transferase
100788445	i) N+WR vs N+WW	Up_TOTAL+PAR	1.67732	1.54111e-12	1.34233	1.50324e-06	monosaccharide-sensing protein 2
100306157	i) N+WR vs N+WW	Up_TOTAL+PAR	1.67238	1.31906e-12	1.48937	2.46878e-29	eukaryotic translation initiation factor 5A
100811571	i) N+WR vs N+WW	Up_TOTAL+PAR	1.67206	1.27232e-13	1.26422	3.12458e-09	uncharacterized LOC100811571
100787124	i) N+WR vs N+WW	Up_TOTAL+PAR	1.66705	9.3146e-08	1.58309	7.36581e-07	dormancy-associated protein homolog 3
100799900	i) N+WR vs N+WW	Up_TOTAL+PAR	1.65704	1.27232e-13	1.80735	1.55757e-22	serine carboxypeptidase-like 45
106794171	i) N+WR vs N+WW	Up_TOTAL+PAR	1.65665	1.41577e-07	1.20061	1.28741e-05	protein PELPK2
100803991	i) N+WR vs N+WW	Up_TOTAL+PAR	1.65657	1.32599e-10	1.02578	8.06027e-06	GDSL esterase/lipase At1g74460
100809114	i) N+WR vs N+WW	Up_TOTAL+PAR	1.65557	2.52877e-11	1.20401	2.17342e-09	uncharacterized protein At4g14450, chloroplastic
100306232	i) N+WR vs N+WW	Up_TOTAL+PAR	1.65541	4.78938e-11	1.35658	3.72756e-08	uncharacterized LOC100306232
100782541	i) N+WR vs N+WW	Up_TOTAL+PAR	1.65445	0.000393969	1.15159	0.00635702	abscisic acid 8'-hydroxylase 2
100785537	i) N+WR vs N+WW	Up_TOTAL+PAR	1.65058	9.08257e-09	1.51252	1.77254e-09	probable nitronate monooxygenase
100791216	i) N+WR vs N+WW	Up_TOTAL+PAR	1.64743	1.03472e-10	1.95745	9.01878e-20	cleavage factor CFIM-25-like protein
100813120	i) N+WR vs N+WW	Up_TOTAL+PAR	1.64708	0.000898183	2.30603	9.62925e-09	protein yippee-like At5g53940
121174316	i) N+WR vs N+WW	Up_TOTAL+PAR	1.6441	3.60636e-09	1.70312	4.11485e-11	putative F-box protein PP2-B12
100813762	i) N+WR vs N+WW	Up_TOTAL+PAR	1.64371	9.44665e-11	1.3321	3.01701e-12	phenolic glucoside malonyltransferase 1
102669473	i) N+WR vs N+WW	Up_TOTAL+PAR	1.64281	0.0024382	2.22877	1.3211e-05	uncharacterized LOC102669473
100793686	i) N+WR vs N+WW	Up_TOTAL+PAR	1.64251	3.67807e-05	1.56665	8.78988e-05	xyloglucan endotransglucosylase/hydrolase protein A-like
100809975	i) N+WR vs N+WW	Up_TOTAL+PAR	1.64179	2.68197e-07	1.39746	1.45384e-06	citrate-proton symporter
100819404	i) N+WR vs N+WW	Up_TOTAL+PAR	1.63909	0.0103132	2.0585	0.00155896	transcription factor MYB48-like
100776221	i) N+WR vs N+WW	Up_TOTAL+PAR	1.6379	1.56842e-06	2.292	1.75981e-13	WAT1-related protein At1g21890
100782859	i) N+WR vs N+WW	Up_TOTAL+PAR	1.63686	1.76463e-09	1.3834	3.2467e-09	beta carbonic anhydrase 5, chloroplastic
100791172	i) N+WR vs N+WW	Up_TOTAL+PAR	1.62502	0.00929985	4.40304	1.50818e-05	17.5 kDa class I heat shock protein
100806085	i) N+WR vs N+WW	Up_TOTAL+PAR	1.62412	9.45521e-06	1.7069	1.47703e-10	electron transfer flavoprotein subunit beta, mitochondrial
102665658	i) N+WR vs N+WW	Up_TOTAL+PAR	1.62263	7.18383e-08	1.76259	5.03271e-10	mechanosensitive ion channel protein 6
102665546	i) N+WR vs N+WW	Up_TOTAL+PAR	1.62191	0.00122927	1.74095	0.000146978	probable galactinol--sucrose galactosyltransferase 6
100787655	i) N+WR vs N+WW	Up_TOTAL+PAR	1.62152	4.98162e-18	1.24346	3.30406e-14	purple acid phosphatase 8
547683	i) N+WR vs N+WW	Up_TOTAL+PAR	1.61777	6.01596e-05	1.77514	1.3023e-05	beta-amylase
100784828	i) N+WR vs N+WW	Up_TOTAL+PAR	1.61775	7.02485e-05	1.20612	0.000368417	putative lactoylglutathione lyase
100780694	i) N+WR vs N+WW	Up_TOTAL+PAR	1.6167	3.72354e-08	1.37624	3.11849e-06	protein PELPK2
100801566	i) N+WR vs N+WW	Up_TOTAL+PAR	1.61476	2.92504e-09	1.47725	1.0063e-09	protein tfg-1
100170732	i) N+WR vs N+WW	Up_TOTAL+PAR	1.61402	1.18265e-07	1.59555	1.84136e-10	peroxisomal small heat shock protein
100782173	i) N+WR vs N+WW	Up_TOTAL+PAR	1.61268	1.57357e-06	1.1881	4.60204e-05	heat shock 70 kDa protein-like
100776754	i) N+WR vs N+WW	Up_TOTAL+PAR	1.61268	1.60823e-07	1.11452	0.00206233	SNF1-related protein kinase regulatory subunit gamma-1
100786750	i) N+WR vs N+WW	Up_TOTAL+PAR	1.60997	5.08274e-08	1.50967	8.73267e-09	chalcone reductase CHR2
100791987	i) N+WR vs N+WW	Up_TOTAL+PAR	1.60885	2.68585e-07	1.36795	1.41383e-06	indole-3-acetic acid-amido synthetase GH3.6
100808512	i) N+WR vs N+WW	Up_TOTAL+PAR	1.60838	0.000781843	1.27052	0.00315215	uncharacterized LOC100808512
100815440	i) N+WR vs N+WW	Up_TOTAL+PAR	1.60761	2.21372e-13	1.61851	3.63991e-15	cytokinin riboside 5'-monophosphate phosphoribohydrolase LOG1
100790836	i) N+WR vs N+WW	Up_TOTAL+PAR	1.60718	0.00107163	1.40729	9.46512e-05	uncharacterized LOC100790836
100808282	i) N+WR vs N+WW	Up_TOTAL+PAR	1.60596	1.0637e-08	1.2773	6.46246e-09	WAT1-related protein At1g44800
100811953	i) N+WR vs N+WW	Up_TOTAL+PAR	1.60305	1.59105e-07	1.34799	4.70062e-05	cysteine-rich receptor-like protein kinase
100812580	i) N+WR vs N+WW	Up_TOTAL+PAR	1.59909	0.00513073	1.84457	7.53011e-05	RNA polymerase sigma factor sigE, chloroplastic/mitochondrial-like
100499926	i) N+WR vs N+WW	Up_TOTAL+PAR	1.59888	1.80436e-05	2.02948	5.74557e-11	homeobox associated leucine zipper-containing protein
100789537	i) N+WR vs N+WW	Up_TOTAL+PAR	1.59659	2.84827e-05	1.59929	2.1125e-09	transcription factor HHO3
100784746	i) N+WR vs N+WW	Up_TOTAL+PAR	1.59641	0.00112173	1.14611	0.000293517	high mobility group B protein 9
100500172	i) N+WR vs N+WW	Up_TOTAL+PAR	1.59396	1.82259e-05	1.48167	8.4854e-06	ras-related protein RABC2a
100810955	i) N+WR vs N+WW	Up_TOTAL+PAR	1.593	0.000316076	1.38073	4.18048e-05	G-type lectin S-receptor-like serine/threonine-protein kinase At4g27290
100776457	i) N+WR vs N+WW	Up_TOTAL+PAR	1.59142	5.26775e-09	1.3711	6.13556e-08	protein NRT1/ PTR FAMILY 7.3
100814471	i) N+WR vs N+WW	Up_TOTAL+PAR	1.59107	0.00027464	1.77208	9.56982e-06	flavonol synthase/flavanone 3-hydroxylase-like
100779800	i) N+WR vs N+WW	Up_TOTAL+PAR	1.59079	8.2091e-08	1.58163	1.73718e-10	F-box/kelch-repeat protein At3g23880
100775567	i) N+WR vs N+WW	Up_TOTAL+PAR	1.59021	1.1522e-07	1.46135	2.58546e-07	UDP-glycosyltransferase 43
100793369	i) N+WR vs N+WW	Up_TOTAL+PAR	1.58821	8.04513e-06	2.31095	1.84236e-09	ubiquitin carboxyl-terminal hydrolase 34
100500578	i) N+WR vs N+WW	Up_TOTAL+PAR	1.58553	7.71119e-07	1.43531	6.7404e-08	protein HIGH CHLOROPHYLL FLUORESCENCE PHENOTYPE 173, chloroplastic
106794425	i) N+WR vs N+WW	Up_TOTAL+PAR	1.58503	3.29109e-07	1.77667	1.40005e-17	uncharacterized LOC106794425
100788624	i) N+WR vs N+WW	Up_TOTAL+PAR	1.58503	0.0130251	3.22455	1.3663e-06	uncharacterized LOC100788624
100786027	i) N+WR vs N+WW	Up_TOTAL+PAR	1.58044	0.00941082	1.3119	0.000384999	auxin-induced protein 6B-like
100799842	i) N+WR vs N+WW	Up_TOTAL+PAR	1.57758	0.00278224	1.75686	0.00039573	uncharacterized LOC100799842
100795027	i) N+WR vs N+WW	Up_TOTAL+PAR	1.57699	0.00869045	1.9952	0.000195027	squalene monooxygenase SE1
100813789	i) N+WR vs N+WW	Up_TOTAL+PAR	1.57462	3.20255e-13	1.02778	2.15486e-09	protein NRT1/ PTR FAMILY 6.3
100785346	i) N+WR vs N+WW	Up_TOTAL+PAR	1.57171	1.86772e-06	1.85366	2.04321e-08	chaperone protein ClpB3, chloroplastic
100500258	i) N+WR vs N+WW	Up_TOTAL+PAR	1.57087	0.00281204	2.24858	3.39979e-11	uncharacterized LOC100500258
100809503	i) N+WR vs N+WW	Up_TOTAL+PAR	1.5694	1.17644e-13	1.39465	1.09791e-17	cytochrome P450 86B1
100789279	i) N+WR vs N+WW	Up_TOTAL+PAR	1.56906	0.000592694	1.55799	0.00103052	probable 1-deoxy-D-xylulose-5-phosphate synthase, chloroplastic
100527537	i) N+WR vs N+WW	Up_TOTAL+PAR	1.56797	0.000942859	2.49151	1.17476e-12	uncharacterized LOC100527537
100793025	i) N+WR vs N+WW	Up_TOTAL+PAR	1.56577	1.9206e-11	1.18152	2.95154e-14	glutathione S-transferase L3
100787313	i) N+WR vs N+WW	Up_TOTAL+PAR	1.56474	1.08423e-06	1.40593	2.11112e-13	uncharacterized LOC100787313
100817251	i) N+WR vs N+WW	Up_TOTAL+PAR	1.56044	0.00256416	1.5377	0.002001	probable N-acetyltransferase HLS1
100819307	i) N+WR vs N+WW	Up_TOTAL+PAR	1.56037	1.15394e-11	1.51236	7.9222e-17	two pore calcium channel protein 1
547454	i) N+WR vs N+WW	Up_TOTAL+PAR	1.5591	2.63284e-11	1.15168	1.76413e-05	Chitinase III-A
100803327	i) N+WR vs N+WW	Up_TOTAL+PAR	1.55611	5.27536e-05	1.41289	3.5003e-07	ribosome-binding factor PSRP1, chloroplastic
100790228	i) N+WR vs N+WW	Up_TOTAL+PAR	1.55535	0.000248976	2.00382	1.67899e-07	probable purple acid phosphatase 20
100527805	i) N+WR vs N+WW	Up_TOTAL+PAR	1.55443	7.56252e-08	1.17618	1.81887e-05	uncharacterized LOC100527805
100803278	i) N+WR vs N+WW	Up_TOTAL+PAR	1.5541	5.18951e-06	1.66657	3.39825e-11	RING-H2 finger protein ATL66
100780954	i) N+WR vs N+WW	Up_TOTAL+PAR	1.55089	1.31274e-05	1.50947	1.74696e-07	U-box domain-containing protein 4
100799855	i) N+WR vs N+WW	Up_TOTAL+PAR	1.54969	0.000410782	1.47249	1.60538e-08	PAS/LOV protein 1
100791116	i) N+WR vs N+WW	Up_TOTAL+PAR	1.54899	1.30941e-06	1.17933	1.49688e-06	nuclear transcription factor Y subunit B-4
100815251	i) N+WR vs N+WW	Up_TOTAL+PAR	1.54596	1.49712e-07	1.2524	1.98114e-08	probable sulfate transporter 3.4
102661014	i) N+WR vs N+WW	Up_TOTAL+PAR	1.54543	0.000130418	1.42161	2.52552e-06	ABC transporter D family member 2, chloroplastic
100306320	i) N+WR vs N+WW	Up_TOTAL+PAR	1.54535	2.80069e-12	1.27417	9.83869e-10	uncharacterized LOC100306320
106795394	i) N+WR vs N+WW	Up_TOTAL+PAR	1.54227	0.0141003	1.35836	0.00498084	uncharacterized LOC106795394
100787334	i) N+WR vs N+WW	Up_TOTAL+PAR	1.54183	5.44689e-06	1.33896	5.98186e-05	molybdenum cofactor sulfurase
100807798	i) N+WR vs N+WW	Up_TOTAL+PAR	1.54131	2.03368e-11	1.1868	4.53058e-09	probable aldo-keto reductase 2
100813672	i) N+WR vs N+WW	Up_TOTAL+PAR	1.53939	0.000278763	1.93336	2.44883e-08	protein JINGUBANG-like
100803764	i) N+WR vs N+WW	Up_TOTAL+PAR	1.53936	6.31665e-10	1.83589	1.00539e-19	protein phosphatase 2C 53
100814720	i) N+WR vs N+WW	Up_TOTAL+PAR	1.53444	4.31882e-06	1.35739	4.83342e-08	CBL-interacting serine/threonine-protein kinase 12
100526966	i) N+WR vs N+WW	Up_TOTAL+PAR	1.53344	0.00216655	1.90277	3.98139e-06	uncharacterized LOC100526966
778133	i) N+WR vs N+WW	Up_TOTAL+PAR	1.53092	9.57575e-10	1.50572	7.30703e-08	bZIP transcription factor bZIP77
100802029	i) N+WR vs N+WW	Up_TOTAL+PAR	1.52954	0.00685845	1.05511	0.0186402	UDP-glycosyltransferase 73C1
547857	i) N+WR vs N+WW	Up_TOTAL+PAR	1.52616	2.19186e-09	1.23552	2.66269e-10	aquaporin PIP2-9
100818144	i) N+WR vs N+WW	Up_TOTAL+PAR	1.52562	9.31124e-05	1.29029	2.03322e-06	plastidal glycolate/glycerate translocator 1, chloroplastic
100779078	i) N+WR vs N+WW	Up_TOTAL+PAR	1.52514	4.16932e-08	1.24763	8.85247e-11	probable aldo-keto reductase 2
100796176	i) N+WR vs N+WW	Up_TOTAL+PAR	1.52497	2.19186e-09	1.47235	1.39389e-10	uncharacterized LOC100796176
100793024	i) N+WR vs N+WW	Up_TOTAL+PAR	1.52288	7.83574e-14	1.21629	3.17456e-13	PLAT domain-containing protein 3
100816892	i) N+WR vs N+WW	Up_TOTAL+PAR	1.52006	1.00612e-06	1.17001	0.00112077	thioredoxin-like 1-1, chloroplastic
100797395	i) N+WR vs N+WW	Up_TOTAL+PAR	1.51932	1.05537e-11	1.24624	1.52506e-08	3-ketoacyl-CoA synthase 11
100820446	i) N+WR vs N+WW	Up_TOTAL+PAR	1.5181	9.33077e-06	1.59453	1.33383e-10	ninja-family protein AFP3
100794031	i) N+WR vs N+WW	Up_TOTAL+PAR	1.51749	8.50145e-07	1.15192	7.00424e-05	amino acid transporter AVT6C
100784398	i) N+WR vs N+WW	Up_TOTAL+PAR	1.51743	0.0120675	3.04903	4.07523e-06	binding partner of ACD11 1
100819252	i) N+WR vs N+WW	Up_TOTAL+PAR	1.51701	0.00725927	1.63074	8.45555e-05	probable pectinesterase 29
100792751	i) N+WR vs N+WW	Up_TOTAL+PAR	1.51506	0.00718983	1.13421	0.00670221	protein EXORDIUM-like 2
100775988	i) N+WR vs N+WW	Up_TOTAL+PAR	1.51382	1.92618e-10	1.42221	5.70507e-12	respiratory burst oxidase homolog protein A
100795679	i) N+WR vs N+WW	Up_TOTAL+PAR	1.51084	1.41023e-07	1.2082	1.33505e-05	uncharacterized acetyltransferase At3g50280
100792657	i) N+WR vs N+WW	Up_TOTAL+PAR	1.50955	2.71635e-08	1.35404	1.84937e-07	NADPH-dependent aldo-keto reductase, chloroplastic
100796494	i) N+WR vs N+WW	Up_TOTAL+PAR	1.50815	8.05377e-05	1.48194	4.33873e-07	uncharacterized LOC100796494
100794991	i) N+WR vs N+WW	Up_TOTAL+PAR	1.50757	1.14544e-08	1.26707	5.03207e-08	protein PELPK1
732541	i) N+WR vs N+WW	Up_TOTAL+PAR	1.49919	1.40965e-08	1.51227	7.408e-11	senescence-inducible chloroplast stay-green protein 2
100782393	i) N+WR vs N+WW	Up_TOTAL+PAR	1.49641	3.81031e-08	1.60424	7.12013e-15	O-acyltransferase WSD1
100778084	i) N+WR vs N+WW	Up_TOTAL+PAR	1.4935	0.00099633	1.65259	9.99654e-05	glycinol 4-dimethylallyltransferase-like
100500505	i) N+WR vs N+WW	Up_TOTAL+PAR	1.49225	2.48234e-05	1.55225	7.21558e-18	uncharacterized LOC100500505
100777170	i) N+WR vs N+WW	Up_TOTAL+PAR	1.49128	4.97748e-11	1.40418	1.3986e-14	chloride channel protein CLC-c
100813521	i) N+WR vs N+WW	Up_TOTAL+PAR	1.49001	1.07921e-05	1.48812	2.8079e-07	mechanosensitive ion channel protein 10
100784455	i) N+WR vs N+WW	Up_TOTAL+PAR	1.48975	2.34405e-05	1.05507	0.00111106	putative 1-aminocyclopropane-1-carboxylate oxidase
100306704	i) N+WR vs N+WW	Up_TOTAL+PAR	1.48899	3.29109e-07	1.58937	2.72757e-11	uncharacterized LOC100306704
100811246	i) N+WR vs N+WW	Up_TOTAL+PAR	1.48801	5.79296e-08	1.78225	3.16428e-15	alpha-aminoadipic semialdehyde synthase
100817225	i) N+WR vs N+WW	Up_TOTAL+PAR	1.48565	6.18895e-09	1.12088	8.66371e-05	uncharacterized LOC100817225
100818901	i) N+WR vs N+WW	Up_TOTAL+PAR	1.48537	0.000260643	1.03161	0.000234747	uncharacterized LOC100818901
100819754	i) N+WR vs N+WW	Up_TOTAL+PAR	1.48529	9.34344e-06	1.403	1.84139e-08	protein ACTIVITY OF BC1 COMPLEX KINASE 1, chloroplastic
100790068	i) N+WR vs N+WW	Up_TOTAL+PAR	1.48471	2.7024e-08	1.58048	4.40868e-14	long chain acyl-CoA synthetase 2
548089	i) N+WR vs N+WW	Up_TOTAL+PAR	1.48334	1.84689e-08	1.09576	3.8194e-06	phosphoenolpyruvate-carboxylase kinase
100777968	i) N+WR vs N+WW	Up_TOTAL+PAR	1.48121	0.00891432	2.41217	0.000119772	O-acyltransferase WSD1-like
100779316	i) N+WR vs N+WW	Up_TOTAL+PAR	1.48036	0.00509872	2.12348	4.43018e-12	CBL-interacting serine/threonine-protein kinase 10
111043201	i) N+WR vs N+WW	Up_TOTAL+PAR	1.48002	4.7405e-07	1.33392	8.59503e-08	acetyltransferase (GNAT) domain-containing protein
100802549	i) N+WR vs N+WW	Up_TOTAL+PAR	1.47676	9.80357e-05	1.4859	7.04159e-08	uncharacterized LOC100802549
102662789	i) N+WR vs N+WW	Up_TOTAL+PAR	1.47628	0.00530493	2.00811	6.12735e-07	uncharacterized LOC102662789
100811186	i) N+WR vs N+WW	Up_TOTAL+PAR	1.47481	1.99052e-13	1.11098	1.03052e-07	aldehyde dehydrogenase family 7 member B2
102666531	i) N+WR vs N+WW	Up_TOTAL+PAR	1.47422	0.0159811	1.64355	0.00263568	uncharacterized LOC102666531
100813475	i) N+WR vs N+WW	Up_TOTAL+PAR	1.47355	5.47569e-07	1.22257	4.57182e-05	protein PELPK1
778094	i) N+WR vs N+WW	Up_TOTAL+PAR	1.47353	1.09032e-07	1.52849	6.15711e-09	chloride channel
100499745	i) N+WR vs N+WW	Up_TOTAL+PAR	1.47206	3.47929e-10	1.08505	1.6199e-07	uncharacterized LOC100499745
100793163	i) N+WR vs N+WW	Up_TOTAL+PAR	1.47126	4.41066e-15	1.22788	4.91384e-23	GDSL esterase/lipase At5g37690
100812974	i) N+WR vs N+WW	Up_TOTAL+PAR	1.46906	7.52325e-06	1.79872	1.44067e-08	protein phosphatase 2C 50
100806107	i) N+WR vs N+WW	Up_TOTAL+PAR	1.46699	1.2674e-05	1.43789	2.96565e-08	glucose-6-phosphate 1-dehydrogenase, cytoplasmic isoform
100813442	i) N+WR vs N+WW	Up_TOTAL+PAR	1.46666	0.00416075	1.04769	0.0125308	uncharacterized LOC100813442
100795319	i) N+WR vs N+WW	Up_TOTAL+PAR	1.46618	6.59046e-08	1.34723	2.01822e-07	protein POLAR LOCALIZATION DURING ASYMMETRIC DIVISION AND REDISTRIBUTION
100796950	i) N+WR vs N+WW	Up_TOTAL+PAR	1.46441	2.44572e-09	1.16565	1.60739e-07	GDSL esterase/lipase At1g74460
100796161	i) N+WR vs N+WW	Up_TOTAL+PAR	1.46381	2.99274e-06	1.22176	7.26037e-06	protein phosphatase 2C 37
100805312	i) N+WR vs N+WW	Up_TOTAL+PAR	1.46261	7.11518e-07	1.72047	3.55776e-10	homeobox-leucine zipper protein HOX11
100808187	i) N+WR vs N+WW	Up_TOTAL+PAR	1.45647	4.78329e-08	1.27806	2.1754e-12	acetate/butyrate--CoA ligase AAE7, peroxisomal
100809817	i) N+WR vs N+WW	Up_TOTAL+PAR	1.45624	2.29776e-07	1.17443	4.07551e-07	non-specific lipid transfer protein GPI-anchored 16
100807221	i) N+WR vs N+WW	Up_TOTAL+PAR	1.45313	0.0140707	1.3232	0.0125308	probable aspartic proteinase GIP2
100794318	i) N+WR vs N+WW	Up_TOTAL+PAR	1.44928	1.39213e-06	1.42125	1.81086e-07	serine carboxypeptidase-like 51
100527317	i) N+WR vs N+WW	Up_TOTAL+PAR	1.44776	3.48649e-13	1.12892	2.51977e-07	uncharacterized LOC100527317
100801999	i) N+WR vs N+WW	Up_TOTAL+PAR	1.44563	0.0118043	2.14126	6.94051e-05	protein NRT1/ PTR FAMILY 4.6
100819487	i) N+WR vs N+WW	Up_TOTAL+PAR	1.4436	3.31582e-05	1.46506	1.34378e-12	stellacyanin
100800838	i) N+WR vs N+WW	Up_TOTAL+PAR	1.44245	0.0159978	3.66094	5.00951e-08	psbP domain-containing protein 4, chloroplastic
100499724	i) N+WR vs N+WW	Up_TOTAL+PAR	1.43829	3.6045e-08	1.23744	3.71243e-06	FTCD_N superfamily protein
100818727	i) N+WR vs N+WW	Up_TOTAL+PAR	1.43824	5.36505e-11	1.42638	4.31576e-10	patatin-like protein 6
100800384	i) N+WR vs N+WW	Up_TOTAL+PAR	1.43338	6.69774e-08	1.36452	3.70873e-06	uncharacterized LOC100800384
100812527	i) N+WR vs N+WW	Up_TOTAL+PAR	1.43337	1.65314e-07	1.61447	8.75631e-07	protein NLP9
100797092	i) N+WR vs N+WW	Up_TOTAL+PAR	1.43224	2.30725e-08	1.34178	1.5708e-10	putative phytosulfokines 6-like
100776791	i) N+WR vs N+WW	Up_TOTAL+PAR	1.42882	0.00535765	1.38827	0.00396752	beta-fructofuranosidase, cell wall isozyme
100799631	i) N+WR vs N+WW	Up_TOTAL+PAR	1.42849	1.40975e-08	1.47199	7.76169e-09	polyamine oxidase 2
100817339	i) N+WR vs N+WW	Up_TOTAL+PAR	1.42671	0.000167841	1.34556	1.59262e-07	leucine-rich repeat receptor-like protein kinase PXL1
100789977	i) N+WR vs N+WW	Up_TOTAL+PAR	1.42293	5.04488e-05	1.38348	1.77528e-10	tetratricopeptide repeat protein 38
100806441	i) N+WR vs N+WW	Up_TOTAL+PAR	1.42292	0.0167537	2.49268	0.00052632	ripening-related protein grip22
100776310	i) N+WR vs N+WW	Up_TOTAL+PAR	1.41964	0.00295695	1.67004	8.01043e-09	G-type lectin S-receptor-like serine/threonine-protein kinase At4g27290
100814206	i) N+WR vs N+WW	Up_TOTAL+PAR	1.41872	9.93905e-09	1.13806	2.68955e-08	uncharacterized LOC100814206
100815747	i) N+WR vs N+WW	Up_TOTAL+PAR	1.41672	0.0122965	1.07901	0.0161143	glycosyltransferase BC10
547788	i) N+WR vs N+WW	Up_TOTAL+PAR	1.41622	0.00126552	1.47493	2.56328e-06	G-box binding factor
100527887	i) N+WR vs N+WW	Up_TOTAL+PAR	1.41553	2.39896e-08	1.22581	8.3164e-06	uncharacterized LOC100527887
100793566	i) N+WR vs N+WW	Up_TOTAL+PAR	1.41521	1.42154e-10	1.18732	8.74011e-13	external alternative NAD(P)H-ubiquinone oxidoreductase B1, mitochondrial
100776175	i) N+WR vs N+WW	Up_TOTAL+PAR	1.41378	1.77029e-13	1.38119	3.34801e-17	ADIPOR-like receptor IZH1-like
100812330	i) N+WR vs N+WW	Up_TOTAL+PAR	1.41162	1.372e-07	1.33637	2.04287e-13	alpha-galactosidase 1
547717	i) N+WR vs N+WW	Up_TOTAL+PAR	1.41138	7.41801e-10	1.37621	1.91885e-11	aldehyde dehydrogenase family 7 member B1
100796168	i) N+WR vs N+WW	Up_TOTAL+PAR	1.41087	0.000993781	1.57602	8.26708e-07	uncharacterized LOC100796168
100788856	i) N+WR vs N+WW	Up_TOTAL+PAR	1.40711	3.41934e-08	1.12966	8.43766e-10	protein kinase APK1A, chloroplastic-like
547536	i) N+WR vs N+WW	Up_TOTAL+PAR	1.4058	0.0151826	3.59918	2.54277e-05	seed maturation protein PM28
100806160	i) N+WR vs N+WW	Up_TOTAL+PAR	1.40294	4.3967e-09	1.36304	4.26591e-18	two pore calcium channel protein 1B
100777652	i) N+WR vs N+WW	Up_TOTAL+PAR	1.39928	1.63757e-08	1.43161	4.40699e-20	ABC transporter G family member 23
100305684	i) N+WR vs N+WW	Up_TOTAL+PAR	1.39923	4.11287e-11	1.13587	1.20642e-06	uncharacterized LOC100305684
100794723	i) N+WR vs N+WW	Up_TOTAL+PAR	1.39788	0.000164991	1.7119	2.00055e-07	protein NRT1/ PTR FAMILY 4.6
100817009	i) N+WR vs N+WW	Up_TOTAL+PAR	1.39727	0.0110923	1.82922	0.000467051	senescence-specific cysteine protease SAG39
100792991	i) N+WR vs N+WW	Up_TOTAL+PAR	1.39544	2.05036e-05	1.28043	6.18442e-06	ABC transporter G family member 21
100810839	i) N+WR vs N+WW	Up_TOTAL+PAR	1.39491	0.000231177	1.92805	3.66767e-10	ethylene-responsive transcription factor RAP2-1
100792433	i) N+WR vs N+WW	Up_TOTAL+PAR	1.39445	2.02025e-07	1.43661	4.60872e-10	omega-hydroxypalmitate O-feruloyl transferase
100775789	i) N+WR vs N+WW	Up_TOTAL+PAR	1.39389	5.16446e-09	1.22721	2.72125e-12	probable sulfate transporter 4.2
100782110	i) N+WR vs N+WW	Up_TOTAL+PAR	1.3937	2.91859e-19	1.02625	1.58557e-13	annexin-like protein RJ4
100803833	i) N+WR vs N+WW	Up_TOTAL+PAR	1.39192	2.2197e-10	1.60813	2.17893e-18	transcription factor bHLH122
100811964	i) N+WR vs N+WW	Up_TOTAL+PAR	1.39152	0.000817755	1.07552	0.000470271	uncharacterized LOC100811964
100779012	i) N+WR vs N+WW	Up_TOTAL+PAR	1.39068	9.05795e-06	1.21252	2.57664e-05	cytochrome P450 86A8
547835	i) N+WR vs N+WW	Up_TOTAL+PAR	1.38451	3.62282e-08	1.3235	2.63757e-11	lipoxygenase
100800410	i) N+WR vs N+WW	Up_TOTAL+PAR	1.3845	1.50402e-09	1.3287	4.80289e-11	S-adenosylmethionine decarboxylase proenzyme
100790948	i) N+WR vs N+WW	Up_TOTAL+PAR	1.38322	0.00351621	1.20746	0.000233918	protein ABSCISIC ACID-INSENSITIVE 5
102667218	i) N+WR vs N+WW	Up_TOTAL+PAR	1.38176	0.00710367	1.63733	0.000273199	precursor of CEP14
100127398	i) N+WR vs N+WW	Up_TOTAL+PAR	1.3814	0.000233683	1.52324	5.88121e-14	WRKY transcription factor 64
547714	i) N+WR vs N+WW	Up_TOTAL+PAR	1.38123	2.52628e-09	1.2951	5.26499e-17	uncharacterized LOC547714
100794453	i) N+WR vs N+WW	Up_TOTAL+PAR	1.38102	0.000362656	1.1857	0.000315781	pectin acetylesterase 9
100788746	i) N+WR vs N+WW	Up_TOTAL+PAR	1.38099	5.66303e-07	1.21825	5.44171e-06	CBL-interacting serine/threonine-protein kinase 23
100776372	i) N+WR vs N+WW	Up_TOTAL+PAR	1.37637	0.000165549	1.55251	1.09255e-07	ABC transporter G family member 10
100794012	i) N+WR vs N+WW	Up_TOTAL+PAR	1.3739	2.69135e-05	1.01174	3.52897e-05	protein NUCLEAR FUSION DEFECTIVE 4
100784366	i) N+WR vs N+WW	Up_TOTAL+PAR	1.37354	0.012737	1.3359	0.000459317	disease resistance protein RPV1
100778785	i) N+WR vs N+WW	Up_TOTAL+PAR	1.3714	5.82108e-06	1.08622	0.000107309	lipoamide acyltransferase component of branched-chain alpha-keto acid dehydrogenase complex, mitochondrial
100499658	i) N+WR vs N+WW	Up_TOTAL+PAR	1.36935	0.00390442	1.09323	0.000555616	class II heat shock protein
100799384	i) N+WR vs N+WW	Up_TOTAL+PAR	1.36885	4.17137e-05	1.06	0.00527212	uncharacterized LOC100799384
100806543	i) N+WR vs N+WW	Up_TOTAL+PAR	1.368	0.00639291	1.13911	0.00865488	probable sucrose-phosphate synthase 3
100793189	i) N+WR vs N+WW	Up_TOTAL+PAR	1.36791	3.76312e-11	1.11012	1.17993e-05	cysteine-rich receptor-like protein kinase
100776878	i) N+WR vs N+WW	Up_TOTAL+PAR	1.3679	0.0101792	1.01165	0.0186831	3,9-dihydroxypterocarpan 6A-monooxygenase
100791504	i) N+WR vs N+WW	Up_TOTAL+PAR	1.36529	0.00904256	2.91109	1.75546e-07	uncharacterized LOC100791504
100802038	i) N+WR vs N+WW	Up_TOTAL+PAR	1.3652	0.00545602	1.22473	0.00251277	probable N-acetyltransferase HLS1-like
100791281	i) N+WR vs N+WW	Up_TOTAL+PAR	1.36453	5.36908e-08	1.52164	1.35166e-14	palmitoyl-acyl carrier protein thioesterase, chloroplastic
548059	i) N+WR vs N+WW	Up_TOTAL+PAR	1.36431	1.01739e-15	1.36523	4.17599e-13	digalactosyldiacylglycerol synthase 1
100305482	i) N+WR vs N+WW	Up_TOTAL+PAR	1.36184	2.83097e-07	1.46764	1.11062e-09	NADPH:quinone oxidoreductase
102666041	i) N+WR vs N+WW	Up_TOTAL+PAR	1.36168	0.0173636	2.39266	1.59895e-06	uncharacterized protein At5g23160
100816003	i) N+WR vs N+WW	Up_TOTAL+PAR	1.36046	0.0127309	1.15962	0.0148251	putative 12-oxophytodienoate reductase 11-like
100798272	i) N+WR vs N+WW	Up_TOTAL+PAR	1.35996	5.0967e-05	1.57684	6.68816e-09	probable 3-hydroxyisobutyrate dehydrogenase, mitochondrial
100806394	i) N+WR vs N+WW	Up_TOTAL+PAR	1.35811	6.29767e-09	1.61219	1.54713e-27	two-component response regulator ARR11
100811209	i) N+WR vs N+WW	Up_TOTAL+PAR	1.35556	0.000986973	1.26266	3.7746e-05	kunitz trypsin inhibitor 5
100805096	i) N+WR vs N+WW	Up_TOTAL+PAR	1.35303	5.64414e-09	1.23692	5.03877e-08	uncharacterized LOC100805096
100806363	i) N+WR vs N+WW	Up_TOTAL+PAR	1.3524	3.84989e-11	1.06674	9.2358e-19	uncharacterized LOC100806363
100786409	i) N+WR vs N+WW	Up_TOTAL+PAR	1.35217	0.00117672	1.0053	0.00456486	acid phosphatase ACP1
100777203	i) N+WR vs N+WW	Up_TOTAL+PAR	1.35064	4.70646e-05	1.65164	3.20369e-09	glycosyltransferase family 92 protein RCOM_0530710
100795219	i) N+WR vs N+WW	Up_TOTAL+PAR	1.34196	3.08896e-08	1.298	5.0991e-08	dynein regulatory complex subunit 6-like
100812023	i) N+WR vs N+WW	Up_TOTAL+PAR	1.34149	3.22187e-06	1.42415	1.82127e-09	C2H2-Zn transcription factor
100810890	i) N+WR vs N+WW	Up_TOTAL+PAR	1.34119	4.90338e-06	1.01492	3.73806e-05	9-divinyl ether synthase-like
100101853	i) N+WR vs N+WW	Up_TOTAL+PAR	1.34117	0.00358077	1.50794	0.000467661	lipoxygenase L-5
100786910	i) N+WR vs N+WW	Up_TOTAL+PAR	1.34027	8.43771e-05	1.43001	1.42099e-06	probable serine/threonine-protein kinase WNK11
100795926	i) N+WR vs N+WW	Up_TOTAL+PAR	1.34006	8.64694e-11	1.31059	4.27967e-16	long chain acyl-CoA synthetase 2
100137078	i) N+WR vs N+WW	Up_TOTAL+PAR	1.34001	1.04887e-07	1.10747	1.88072e-05	KS-type dehydrin SLTI629
100817808	i) N+WR vs N+WW	Up_TOTAL+PAR	1.33965	2.3978e-08	1.36721	1.78097e-14	phosphoglycerate mutase-like protein 1
100785484	i) N+WR vs N+WW	Up_TOTAL+PAR	1.33866	2.83759e-06	1.02753	2.33928e-06	cytokinin riboside 5'-monophosphate phosphoribohydrolase LOG8
100789886	i) N+WR vs N+WW	Up_TOTAL+PAR	1.33814	0.000104802	1.12905	6.36056e-05	heavy-metal-associated domain-containing protein
100499982	i) N+WR vs N+WW	Up_TOTAL+PAR	1.33528	0.019399	2.60465	3.11918e-05	uncharacterized LOC100499982
100810683	i) N+WR vs N+WW	Up_TOTAL+PAR	1.33384	1.00585e-08	1.29071	1.54963e-09	probable Xaa-Pro aminopeptidase P-like
100793815	i) N+WR vs N+WW	Up_TOTAL+PAR	1.33277	0.020882	1.60406	0.00302404	hydroquinone glucosyltransferase
100816928	i) N+WR vs N+WW	Up_TOTAL+PAR	1.33122	4.63929e-05	1.09228	6.87755e-05	cytokinin riboside 5'-monophosphate phosphoribohydrolase LOG7
100776865	i) N+WR vs N+WW	Up_TOTAL+PAR	1.32877	5.00969e-09	1.00357	1.6389e-07	uncharacterized LOC100776865
100500098	i) N+WR vs N+WW	Up_TOTAL+PAR	1.3271	0.0180467	1.06472	0.0113365	uncharacterized LOC100500098
100786585	i) N+WR vs N+WW	Up_TOTAL+PAR	1.32644	0.000256406	1.12777	0.000443305	uncharacterized LOC100786585
121172912	i) N+WR vs N+WW	Up_TOTAL+PAR	1.32348	0.021295	3.06699	8.87857e-06	uncharacterized LOC121172912
100809070	i) N+WR vs N+WW	Up_TOTAL+PAR	1.32344	2.77359e-06	1.41715	1.96779e-09	chloride channel protein CLC-c
100817825	i) N+WR vs N+WW	Up_TOTAL+PAR	1.32303	0.0211721	2.47074	0.000157665	GDSL esterase/lipase CPRD49
100820423	i) N+WR vs N+WW	Up_TOTAL+PAR	1.32292	1.36976e-06	1.52304	2.63864e-08	bZIP transcription factor bZIP64
100808918	i) N+WR vs N+WW	Up_TOTAL+PAR	1.32275	1.50323e-15	1.04547	2.5305e-11	glycerol-3-phosphate 2-O-acyltransferase 6
100776886	i) N+WR vs N+WW	Up_TOTAL+PAR	1.32268	2.20409e-06	1.44207	4.77056e-08	transcription factor MYB59
100815599	i) N+WR vs N+WW	Up_TOTAL+PAR	1.32168	1.70192e-05	1.44638	6.24725e-07	uncharacterized LOC100815599
100797007	i) N+WR vs N+WW	Up_TOTAL+PAR	1.31404	3.12344e-07	1.60468	2.63888e-13	protein NON-YELLOW COLORING 1
100810720	i) N+WR vs N+WW	Up_TOTAL+PAR	1.31276	7.0818e-06	1.0694	1.03521e-06	cellulose synthase-like protein G2
100790444	i) N+WR vs N+WW	Up_TOTAL+PAR	1.31223	0.000307127	1.21842	0.000301503	uncharacterized protein C24B11.05
100783883	i) N+WR vs N+WW	Up_TOTAL+PAR	1.31221	3.06163e-06	1.53398	1.55487e-14	ABC transporter G family member 23
100806257	i) N+WR vs N+WW	Up_TOTAL+PAR	1.3122	0.0106256	1.50034	0.0023455	laccase-4
100807748	i) N+WR vs N+WW	Up_TOTAL+PAR	1.31188	0.000208445	2.0093	3.30689e-14	G-type lectin S-receptor-like serine/threonine-protein kinase At4g27290
100815959	i) N+WR vs N+WW	Up_TOTAL+PAR	1.31147	0.0102313	1.79704	0.000149821	GRAS family protein RAD1
100797840	i) N+WR vs N+WW	Up_TOTAL+PAR	1.3109	1.11849e-10	1.31299	3.13428e-09	F-box protein SKP2A
100170673	i) N+WR vs N+WW	Up_TOTAL+PAR	1.30844	6.64704e-06	1.35547	1.8014e-08	with no lysine kinase 5
100811900	i) N+WR vs N+WW	Up_TOTAL+PAR	1.30563	0.00419528	1.3013	0.00161025	uncharacterized LOC100811900
100779312	i) N+WR vs N+WW	Up_TOTAL+PAR	1.30508	3.43894e-09	1.16834	6.47475e-12	glutamine--fructose-6-phosphate aminotransferase [isomerizing] 2
100818133	i) N+WR vs N+WW	Up_TOTAL+PAR	1.30508	0.000759282	1.06654	7.7929e-06	pentatricopeptide repeat-containing protein At3g29230
547642	i) N+WR vs N+WW	Up_TOTAL+PAR	1.30218	0.00289447	1.23904	0.000858255	dehydration responsive element binding protein
100807302	i) N+WR vs N+WW	Up_TOTAL+PAR	1.30159	1.08423e-06	1.18107	7.87784e-06	protein phosphatase 2C 37
100802399	i) N+WR vs N+WW	Up_TOTAL+PAR	1.30156	0.01864	1.97793	1.16143e-06	protein SENSITIVE TO PROTON RHIZOTOXICITY 2
100499938	i) N+WR vs N+WW	Up_TOTAL+PAR	1.29703	0.000121367	1.349	3.7746e-05	BSP domain-containing protein
100305871	i) N+WR vs N+WW	Up_TOTAL+PAR	1.29698	2.2019e-06	1.15838	7.52177e-06	uncharacterized LOC100305871
100804450	i) N+WR vs N+WW	Up_TOTAL+PAR	1.29245	1.45427e-06	1.35214	1.52067e-10	homeobox-leucine zipper protein HAT5
100796767	i) N+WR vs N+WW	Up_TOTAL+PAR	1.29163	0.0221565	1.42969	0.0079279	protein THYLAKOID FORMATION1, chloroplastic
547511	i) N+WR vs N+WW	Up_TOTAL+PAR	1.29153	2.88952e-10	1.20416	7.94923e-18	catalase
100775215	i) N+WR vs N+WW	Up_TOTAL+PAR	1.29098	8.30281e-05	1.36684	1.08697e-07	dehydrogenase/reductase SDR family member 12-like
100818610	i) N+WR vs N+WW	Up_TOTAL+PAR	1.29093	1.30595e-08	1.07628	1.3023e-05	purple acid phosphatase 8-like
732552	i) N+WR vs N+WW	Up_TOTAL+PAR	1.29092	2.58198e-07	1.33854	1.34825e-08	NAC domain protein NAC1
100792540	i) N+WR vs N+WW	Up_TOTAL+PAR	1.29005	0.000121133	1.10407	6.33315e-06	serine/threonine-protein kinase-like protein ACR4
100803518	i) N+WR vs N+WW	Up_TOTAL+PAR	1.28587	0.00310461	1.41288	0.000356617	YfcA domain-containing protein
100783891	i) N+WR vs N+WW	Up_TOTAL+PAR	1.28261	1.08128e-09	1.49411	6.24502e-20	protein SMG7L
100815475	i) N+WR vs N+WW	Up_TOTAL+PAR	1.28052	1.77772e-07	1.29456	1.07168e-08	putative complex I intermediate-associated protein
100777157	i) N+WR vs N+WW	Up_TOTAL+PAR	1.28044	0.000160523	1.17553	5.75024e-05	spermidine hydroxycinnamoyl transferase
100811222	i) N+WR vs N+WW	Up_TOTAL+PAR	1.27989	0.0230518	1.09291	0.0207343	probable 3-hydroxyisobutyryl-CoA hydrolase 2
106795502	i) N+WR vs N+WW	Up_TOTAL+PAR	1.27741	9.37355e-08	1.12388	2.57616e-10	uncharacterized LOC106795502
100813401	i) N+WR vs N+WW	Up_TOTAL+PAR	1.27333	0.000141288	1.42559	4.94343e-05	thioredoxin H9
100787420	i) N+WR vs N+WW	Up_TOTAL+PAR	1.27206	1.75063e-07	1.21429	9.89557e-08	cysteine-rich receptor-like protein kinase
100777468	i) N+WR vs N+WW	Up_TOTAL+PAR	1.27135	0.00023345	1.76801	2.25205e-10	CBL-interacting serine/threonine-protein kinase 1
100809007	i) N+WR vs N+WW	Up_TOTAL+PAR	1.26952	3.84495e-05	1.22181	2.43938e-05	DnaJ and 4Fe-4S dicluster domain-containing protein
100783763	i) N+WR vs N+WW	Up_TOTAL+PAR	1.26043	2.83916e-08	1.26396	1.85934e-10	stress enhanced protein 2, chloroplastic
100778239	i) N+WR vs N+WW	Up_TOTAL+PAR	1.25958	3.75084e-05	1.01501	0.000449483	ribonuclease 3
100793677	i) N+WR vs N+WW	Up_TOTAL+PAR	1.25556	1.10295e-09	1.21184	1.14695e-14	pyrophosphate-energized vacuolar membrane proton pump-like
100798044	i) N+WR vs N+WW	Up_TOTAL+PAR	1.25497	7.99025e-09	1.15576	1.33653e-13	3-oxoacyl-[acyl-carrier-protein] synthase I, chloroplastic
100809616	i) N+WR vs N+WW	Up_TOTAL+PAR	1.25459	7.63467e-06	1.04444	0.000663816	homeobox-leucine zipper protein ATHB-40
100810474	i) N+WR vs N+WW	Up_TOTAL+PAR	1.25452	0.00178031	1.00418	0.00375699	glutathione hydrolase 3
100809035	i) N+WR vs N+WW	Up_TOTAL+PAR	1.24949	2.08557e-06	1.00871	2.74537e-06	uncharacterized LOC100809035
100794365	i) N+WR vs N+WW	Up_TOTAL+PAR	1.24831	0.0161153	2.83505	2.08753e-06	uncharacterized LOC100794365
100797606	i) N+WR vs N+WW	Up_TOTAL+PAR	1.2478	1.09358e-06	1.05223	3.83755e-08	formate dehydrogenase, mitochondrial-like
100810067	i) N+WR vs N+WW	Up_TOTAL+PAR	1.24731	5.35191e-07	1.0392	3.99541e-06	putative amidase AmiD
100799226	i) N+WR vs N+WW	Up_TOTAL+PAR	1.24503	9.61465e-06	1.16293	1.02728e-06	acyl-coenzyme A oxidase 2, peroxisomal
100301897	i) N+WR vs N+WW	Up_TOTAL+PAR	1.24379	3.19721e-06	1.18205	6.02195e-06	probable aldo-keto reductase 1
100500457	i) N+WR vs N+WW	Up_TOTAL+PAR	1.24286	8.80118e-09	1.2443	6.42365e-11	remorin family protein
100780925	i) N+WR vs N+WW	Up_TOTAL+PAR	1.24215	0.000568262	1.56223	5.14027e-10	triose phosphate/phosphate translocator, non-green plastid, chloroplastic
100778160	i) N+WR vs N+WW	Up_TOTAL+PAR	1.24175	4.00961e-06	1.0149	4.93617e-06	probable nucleoredoxin 3
100778078	i) N+WR vs N+WW	Up_TOTAL+PAR	1.24172	0.013201	1.28697	0.00377413	basic leucine zipper 43
100807420	i) N+WR vs N+WW	Up_TOTAL+PAR	1.24168	0.00678446	1.71589	4.32385e-05	glucan endo-1,3-beta-glucosidase 5
100801346	i) N+WR vs N+WW	Up_TOTAL+PAR	1.24109	1.7381e-09	1.20635	1.52068e-09	homogentisate 1,2-dioxygenase
100785439	i) N+WR vs N+WW	Up_TOTAL+PAR	1.23664	6.74468e-07	1.6574	3.58814e-08	type I inositol polyphosphate 5-phosphatase 2
100776975	i) N+WR vs N+WW	Up_TOTAL+PAR	1.23561	5.37306e-08	1.17341	2.13903e-05	probable calcium-binding protein CML21
100813294	i) N+WR vs N+WW	Up_TOTAL+PAR	1.2356	9.20447e-09	1.39281	1.51349e-10	alpha-aminoadipic semialdehyde synthase
100793754	i) N+WR vs N+WW	Up_TOTAL+PAR	1.23442	0.000308998	1.72191	2.19435e-09	transcription factor SPATULA
100808320	i) N+WR vs N+WW	Up_TOTAL+PAR	1.23423	1.95555e-05	1.13589	5.23392e-05	uncharacterized LOC100808320
100781042	i) N+WR vs N+WW	Up_TOTAL+PAR	1.23208	1.40739e-05	1.60525	1.38825e-11	receptor-like protein EIX1
100811400	i) N+WR vs N+WW	Up_TOTAL+PAR	1.23173	1.25217e-09	1.20438	3.90411e-15	probable lysophospholipase BODYGUARD 3
100793412	i) N+WR vs N+WW	Up_TOTAL+PAR	1.22781	1.71093e-06	1.05883	1.0044e-05	glucuronokinase 1-like
100794242	i) N+WR vs N+WW	Up_TOTAL+PAR	1.22564	9.61486e-10	1.41899	1.24718e-07	uncharacterized LOC100794242
112577497	i) N+WR vs N+WW	Up_TOTAL+PAR	1.2241	0.0258898	1.50126	0.00859685	potato inhibitor I-like
100804919	i) N+WR vs N+WW	Up_TOTAL+PAR	1.22386	7.74737e-06	1.48196	1.38227e-09	GDSL esterase/lipase At5g45960
100500131	i) N+WR vs N+WW	Up_TOTAL+PAR	1.22324	0.000255694	1.22085	1.80987e-07	haloacid dehalogenase superfamily protein
100803464	i) N+WR vs N+WW	Up_TOTAL+PAR	1.22186	1.16546e-06	1.08584	1.68836e-07	lanC-like protein GCL2
100798688	i) N+WR vs N+WW	Up_TOTAL+PAR	1.22103	3.59514e-08	1.22441	1.23278e-07	probable lysophospholipase BODYGUARD 3
778121	i) N+WR vs N+WW	Up_TOTAL+PAR	1.2201	7.46503e-08	1.07271	1.44831e-09	lethal leaf spot 1-like protein
100778590	i) N+WR vs N+WW	Up_TOTAL+PAR	1.22007	0.00408454	1.38891	0.000913077	SPX domain-containing protein 1
100791500	i) N+WR vs N+WW	Up_TOTAL+PAR	1.22001	2.06719e-06	1.13831	8.69492e-08	F-box/LRR-repeat protein 3
100306006	i) N+WR vs N+WW	Up_TOTAL+PAR	1.21885	1.75605e-08	1.44967	1.22673e-08	uncharacterized LOC100306006
100815629	i) N+WR vs N+WW	Up_TOTAL+PAR	1.21766	9.44649e-05	1.08414	2.65683e-05	uncharacterized LOC100815629
100803510	i) N+WR vs N+WW	Up_TOTAL+PAR	1.2171	2.07124e-05	1.23002	4.05035e-07	exocyst complex component EXO70E2
100500551	i) N+WR vs N+WW	Up_TOTAL+PAR	1.21156	5.60795e-07	1.15286	2.6763e-12	putative aspartic proteinase
100779746	i) N+WR vs N+WW	Up_TOTAL+PAR	1.21077	0.0183859	1.50617	0.00222155	uncharacterized LOC100779746
547573	i) N+WR vs N+WW	Up_TOTAL+PAR	1.20979	3.05155e-06	1.15069	1.30543e-06	phosphoenolpyruvate carboxylase kinase
100527851	i) N+WR vs N+WW	Up_TOTAL+PAR	1.2096	0.00866754	1.09657	0.00727979	Probable glutathione S-transferase
100803481	i) N+WR vs N+WW	Up_TOTAL+PAR	1.20734	1.52582e-06	1.02022	4.04397e-07	ferrochelatase-2, chloroplastic
100802636	i) N+WR vs N+WW	Up_TOTAL+PAR	1.20606	1.21258e-06	1.12537	6.74424e-07	serine/threonine-protein kinase RIPK
106797152	i) N+WR vs N+WW	Up_TOTAL+PAR	1.20345	1.40403e-07	1.04286	2.63636e-08	inositol-3-phosphate synthase
100782690	i) N+WR vs N+WW	Up_TOTAL+PAR	1.20211	0.010549	1.00972	0.010741	aquaporin PIP2-11
100783733	i) N+WR vs N+WW	Up_TOTAL+PAR	1.20164	1.97249e-06	1.30125	3.56037e-08	protein EXECUTER 2, chloroplastic
547971	i) N+WR vs N+WW	Up_TOTAL+PAR	1.2011	0.0188865	3.55199	0.000109761	heat shock protein Hsp22.5
100778882	i) N+WR vs N+WW	Up_TOTAL+PAR	1.197	0.00771949	1.20537	3.54174e-07	glycine-rich cell wall structural protein 2
100811691	i) N+WR vs N+WW	Up_TOTAL+PAR	1.19674	5.94201e-07	1.72191	1.8282e-13	ABC transporter C family member 12
100792854	i) N+WR vs N+WW	Up_TOTAL+PAR	1.19566	0.0211256	1.09891	0.0078945	probable L-type lectin-domain containing receptor kinase VI.1
100803875	i) N+WR vs N+WW	Up_TOTAL+PAR	1.19512	2.04775e-06	1.21175	1.82859e-09	glycerol-3-phosphate acyltransferase 1
100793076	i) N+WR vs N+WW	Up_TOTAL+PAR	1.19451	0.00792436	1.09982	0.000159379	UDP-glycosyltransferase 83A1
100785040	i) N+WR vs N+WW	Up_TOTAL+PAR	1.19409	6.98669e-05	1.44036	5.0823e-08	protein REVEILLE 1
100809628	i) N+WR vs N+WW	Up_TOTAL+PAR	1.19241	2.50497e-05	1.02365	4.47059e-10	diacylglycerol O-acyltransferase 2D-like
100799475	i) N+WR vs N+WW	Up_TOTAL+PAR	1.19119	0.00531801	1.37295	1.05175e-06	calmodulin-like protein 7
547836	i) N+WR vs N+WW	Up_TOTAL+PAR	1.18963	1.82029e-05	1.15827	6.74873e-08	lipoxygenase
100808271	i) N+WR vs N+WW	Up_TOTAL+PAR	1.18723	1.21202e-09	1.20944	1.12585e-12	respiratory burst oxidase homolog protein C
100803978	i) N+WR vs N+WW	Up_TOTAL+PAR	1.1857	1.64395e-06	1.02574	4.55779e-08	synaptotagmin-2
100794259	i) N+WR vs N+WW	Up_TOTAL+PAR	1.18224	6.09285e-11	1.05966	8.34623e-09	isovaleryl-CoA dehydrogenase, mitochondrial
100796834	i) N+WR vs N+WW	Up_TOTAL+PAR	1.18036	7.55627e-07	1.1235	7.10708e-06	protein RGF1 INDUCIBLE TRANSCRIPTION FACTOR 1
100789664	i) N+WR vs N+WW	Up_TOTAL+PAR	1.18	0.0284114	3.06233	0.00045414	protein NRT1/ PTR FAMILY 7.3
100812717	i) N+WR vs N+WW	Up_TOTAL+PAR	1.17904	1.45167e-05	1.32787	1.53386e-11	epoxide hydrolase A
100788778	i) N+WR vs N+WW	Up_TOTAL+PAR	1.17792	3.36868e-07	1.20444	9.61049e-08	uncharacterized LOC100788778
100805857	i) N+WR vs N+WW	Up_TOTAL+PAR	1.17695	0.00223914	1.24968	0.000428444	CTP synthase
732647	i) N+WR vs N+WW	Up_TOTAL+PAR	1.17605	3.72354e-08	1.09334	8.72856e-08	senescence-inducible chloroplast stay-green protein 1
100815340	i) N+WR vs N+WW	Up_TOTAL+PAR	1.17541	5.48354e-09	1.52817	3.61313e-08	putative 1-phosphatidylinositol-3-phosphate 5-kinase FAB1D
100527486	i) N+WR vs N+WW	Up_TOTAL+PAR	1.17406	0.00152101	1.16543	0.000211062	vacuolar iron transporter-like protein
100779572	i) N+WR vs N+WW	Up_TOTAL+PAR	1.17287	9.70414e-07	1.2578	3.56838e-12	uncharacterized LOC100779572
100500403	i) N+WR vs N+WW	Up_TOTAL+PAR	1.17025	0.0156804	1.02971	0.00016565	uncharacterized LOC100500403
100800223	i) N+WR vs N+WW	Up_TOTAL+PAR	1.16956	0.000286648	1.17299	0.000357258	type I inositol polyphosphate 5-phosphatase 8
100799510	i) N+WR vs N+WW	Up_TOTAL+PAR	1.16851	1.83702e-06	1.29825	1.7758e-12	uncharacterized LOC100799510
100815470	i) N+WR vs N+WW	Up_TOTAL+PAR	1.16785	1.37012e-06	1.46592	2.4465e-12	protein SMG7L
100781513	i) N+WR vs N+WW	Up_TOTAL+PAR	1.16557	5.39915e-06	1.11234	6.96858e-07	uncharacterized LOC100781513
100794141	i) N+WR vs N+WW	Up_TOTAL+PAR	1.16369	0.00458774	1.22688	1.2058e-06	tubby-like F-box protein 3
100807407	i) N+WR vs N+WW	Up_TOTAL+PAR	1.1634	7.71119e-07	1.08926	5.54046e-14	phosphoenolpyruvate carboxylase 2
100797528	i) N+WR vs N+WW	Up_TOTAL+PAR	1.16322	0.000437937	1.0622	0.00289397	protein SRG1
100787063	i) N+WR vs N+WW	Up_TOTAL+PAR	1.16173	0.00326238	1.05049	0.00273471	amino acid transporter AVT6C-like
100792665	i) N+WR vs N+WW	Up_TOTAL+PAR	1.15915	7.86556e-05	1.25618	4.83342e-08	cysteine-rich receptor-like protein kinase
100783543	i) N+WR vs N+WW	Up_TOTAL+PAR	1.15806	0.0127024	1.90525	2.10398e-06	beta-glucosidase 25
100789738	i) N+WR vs N+WW	Up_TOTAL+PAR	1.15754	2.8193e-06	1.26259	1.47302e-08	nuclear transcription factor Y subunit A-13
100305968	i) N+WR vs N+WW	Up_TOTAL+PAR	1.15478	0.00395205	1.16375	1.86864e-05	rhodanese-like domain-containing protein
100793074	i) N+WR vs N+WW	Up_TOTAL+PAR	1.1538	9.17679e-06	1.39259	1.51676e-10	chaperone protein ClpD, chloroplastic
100802504	i) N+WR vs N+WW	Up_TOTAL+PAR	1.15155	1.03397e-07	1.00243	1.03521e-06	lipase-like
100804504	i) N+WR vs N+WW	Up_TOTAL+PAR	1.14875	0.000253177	1.10788	7.37155e-07	omega-hydroxypalmitate O-feruloyl transferase
100779986	i) N+WR vs N+WW	Up_TOTAL+PAR	1.14839	7.02866e-05	1.31038	1.85526e-07	cytochrome P450 86A8
100788960	i) N+WR vs N+WW	Up_TOTAL+PAR	1.14798	0.00193058	1.31356	0.000789308	protein DETOXIFICATION 21-like
100796574	i) N+WR vs N+WW	Up_TOTAL+PAR	1.14749	9.60047e-06	1.25576	1.26524e-09	CSC1-like protein RXW8
100804467	i) N+WR vs N+WW	Up_TOTAL+PAR	1.14651	0.00148263	1.541	1.19544e-12	uncharacterized LOC100804467
100784817	i) N+WR vs N+WW	Up_TOTAL+PAR	1.1454	0.000234782	1.05897	0.000135123	cinnamoyl-CoA reductase 1
100812367	i) N+WR vs N+WW	Up_TOTAL+PAR	1.14426	0.0031981	1.36742	1.42228e-07	ABC transporter G family member 25
100789098	i) N+WR vs N+WW	Up_TOTAL+PAR	1.14043	4.6647e-09	1.0698	7.20423e-10	uncharacterized LOC100789098
100819371	i) N+WR vs N+WW	Up_TOTAL+PAR	1.13856	8.15756e-07	1.00603	8.78797e-10	uncharacterized LOC100819371
100812162	i) N+WR vs N+WW	Up_TOTAL+PAR	1.13787	1.05975e-06	1.17339	6.80991e-08	pheophorbide a oxygenase, chloroplastic
100782792	i) N+WR vs N+WW	Up_TOTAL+PAR	1.13716	1.31396e-06	1.7963	5.1958e-42	transcription factor MYB93
100777308	i) N+WR vs N+WW	Up_TOTAL+PAR	1.13625	3.11022e-09	1.25932	4.8429e-11	probable LRR receptor-like serine/threonine-protein kinase At1g06840-like
100801386	i) N+WR vs N+WW	Up_TOTAL+PAR	1.13036	4.45584e-08	1.4754	1.21643e-07	ABC transporter G family member 36
100806208	i) N+WR vs N+WW	Up_TOTAL+PAR	1.13	0.0314014	2.11798	0.000246536	uncharacterized LOC100806208
100802862	i) N+WR vs N+WW	Up_TOTAL+PAR	1.12881	1.77066e-06	1.05588	3.45427e-07	transcription factor bHLH18
100779356	i) N+WR vs N+WW	Up_TOTAL+PAR	1.12862	1.54301e-06	1.05288	8.06429e-08	protein trichome birefringence-like 10
100813350	i) N+WR vs N+WW	Up_TOTAL+PAR	1.12722	0.0102641	1.11751	0.00193597	flavonoid 3',5'-methyltransferase
100780711	i) N+WR vs N+WW	Up_TOTAL+PAR	1.12529	0.00237753	1.21222	2.91538e-07	IAA-amino acid hydrolase ILR1-like 4
100785056	i) N+WR vs N+WW	Up_TOTAL+PAR	1.12421	0.00228046	1.13105	0.00154536	polyamine oxidase 2
100778060	i) N+WR vs N+WW	Up_TOTAL+PAR	1.12311	0.0178901	1.82598	2.82847e-06	heat stress transcription factor A-2
100782849	i) N+WR vs N+WW	Up_TOTAL+PAR	1.12241	3.82735e-07	1.15066	5.39776e-10	probable plastidic glucose transporter 2
100799310	i) N+WR vs N+WW	Up_TOTAL+PAR	1.12181	3.74113e-08	1.09964	1.27497e-23	heptahelical transmembrane protein 1
100815232	i) N+WR vs N+WW	Up_TOTAL+PAR	1.11987	0.000109467	1.08875	2.08599e-09	putative GABA transporter
100800430	i) N+WR vs N+WW	Up_TOTAL+PAR	1.1185	0.0013312	1.15453	6.08527e-05	serine carboxypeptidase-like 45
100813324	i) N+WR vs N+WW	Up_TOTAL+PAR	1.11776	7.206e-10	1.21056	1.09978e-10	malonate--CoA ligase
100801843	i) N+WR vs N+WW	Up_TOTAL+PAR	1.1166	0.0167813	1.56883	0.00698501	spermidine coumaroyl-CoA acyltransferase
113002415	i) N+WR vs N+WW	Up_TOTAL+PAR	1.11038	0.0125309	3.05304	5.22326e-14	G-type lectin S-receptor-like serine/threonine-protein kinase At1g11300
100782998	i) N+WR vs N+WW	Up_TOTAL+PAR	1.1093	0.00546171	1.27859	2.65191e-05	cytochrome P450 72A68
100779735	i) N+WR vs N+WW	Up_TOTAL+PAR	1.10765	2.96548e-11	1.07351	6.66743e-16	long chain acyl-CoA synthetase 2
100777532	i) N+WR vs N+WW	Up_TOTAL+PAR	1.1068	0.00710469	1.60649	2.93249e-05	spermidine hydroxycinnamoyl transferase
547731	i) N+WR vs N+WW	Up_TOTAL+PAR	1.10567	5.74002e-06	1.04194	4.06201e-07	phosphoenolpyruvate-carboxylase kinase
100789207	i) N+WR vs N+WW	Up_TOTAL+PAR	1.10059	2.43597e-08	1.24193	3.547e-11	protein phosphatase 2C 77
100804573	i) N+WR vs N+WW	Up_TOTAL+PAR	1.10054	0.000198675	1.08563	9.18263e-06	protein RESPONSE TO LOW SULFUR 3
548004	i) N+WR vs N+WW	Up_TOTAL+PAR	1.10047	0.00833593	1.48175	6.31416e-06	bZIP transcription factor bZIP36
100786290	i) N+WR vs N+WW	Up_TOTAL+PAR	1.10025	0.000136137	1.41188	1.46001e-07	AMP deaminase
100499779	i) N+WR vs N+WW	Up_TOTAL+PAR	1.10007	0.000308998	1.08599	1.72599e-05	uncharacterized LOC100499779
100777065	i) N+WR vs N+WW	Up_TOTAL+PAR	1.09922	0.0127084	1.60474	0.000278836	phosphatidylinositol transfer protein 3
100809563	i) N+WR vs N+WW	Up_TOTAL+PAR	1.09674	4.08196e-06	1.35346	4.47118e-09	cytochrome P450 78A5
100776910	i) N+WR vs N+WW	Up_TOTAL+PAR	1.08965	0.00943618	1.15779	0.000255806	calcium uptake protein, mitochondrial
547600	i) N+WR vs N+WW	Up_TOTAL+PAR	1.08753	3.75787e-05	1.05229	3.95358e-06	phytase
100814660	i) N+WR vs N+WW	Up_TOTAL+PAR	1.08647	9.18466e-07	1.02364	2.84051e-11	polyprenol reductase 2
100779279	i) N+WR vs N+WW	Up_TOTAL+PAR	1.0849	0.0110241	1.47113	2.95312e-05	MADS-box transcription factor 6-like
100785917	i) N+WR vs N+WW	Up_TOTAL+PAR	1.08475	3.54282e-06	1.10328	2.26087e-06	uncharacterized LOC100785917
100778191	i) N+WR vs N+WW	Up_TOTAL+PAR	1.08328	9.35916e-05	1.60117	1.60398e-10	uncharacterized LOC100778191
100127397	i) N+WR vs N+WW	Up_TOTAL+PAR	1.08155	0.000402853	1.44134	1.22812e-06	WRKY transcription factor 62
100803860	i) N+WR vs N+WW	Up_TOTAL+PAR	1.08112	0.0247048	1.82746	1.14206e-06	PDDEXK-like family protein
100801923	i) N+WR vs N+WW	Up_TOTAL+PAR	1.08105	3.36461e-05	1.04682	2.60402e-07	shikimate O-hydroxycinnamoyltransferase
100170755	i) N+WR vs N+WW	Up_TOTAL+PAR	1.07771	1.11213e-07	1.04831	7.31834e-10	betaine aldehyde dehydrogenase
100793561	i) N+WR vs N+WW	Up_TOTAL+PAR	1.07511	0.000910849	1.22881	0.00024703	protein EARLY FLOWERING 3a
102660607	i) N+WR vs N+WW	Up_TOTAL+PAR	1.07366	0.0319621	3.66438	2.70502e-09	uncharacterized LOC102660607
100170689	i) N+WR vs N+WW	Up_TOTAL+PAR	1.07047	0.00011166	1.60151	6.25949e-16	Bowman-Birk type proteinase inhibitor
100801546	i) N+WR vs N+WW	Up_TOTAL+PAR	1.07026	3.01269e-07	1.1989	3.64338e-14	histidine kinase 3
100306665	i) N+WR vs N+WW	Up_TOTAL+PAR	1.06862	1.17466e-05	1.03907	9.24678e-06	uncharacterized LOC100306665
100797322	i) N+WR vs N+WW	Up_TOTAL+PAR	1.06519	2.64941e-07	1.50775	1.11231e-08	uncharacterized LOC100797322
100775912	i) N+WR vs N+WW	Up_TOTAL+PAR	1.06517	0.0149579	1.57839	3.88523e-05	uncharacterized LOC100775912
100778475	i) N+WR vs N+WW	Up_TOTAL+PAR	1.06425	4.10927e-05	1.07771	9.35559e-06	putative anthocyanidin reductase
100781512	i) N+WR vs N+WW	Up_TOTAL+PAR	1.06355	2.49943e-06	1.00654	6.10671e-09	glycerol-3-phosphate dehydrogenase [NAD(+)] GPDHC1, cytosolic
100808393	i) N+WR vs N+WW	Up_TOTAL+PAR	1.06301	0.00025822	1.10535	0.000113412	putative clathrin assembly protein At4g40080
100798673	i) N+WR vs N+WW	Up_TOTAL+PAR	1.06271	0.0222526	1.73166	0.000100635	putative bZIP domain class transcription factor
100791586	i) N+WR vs N+WW	Up_TOTAL+PAR	1.06202	5.21789e-07	1.02688	3.36705e-06	RNA demethylase ALKBH10B
100811237	i) N+WR vs N+WW	Up_TOTAL+PAR	1.06122	0.000149404	1.27892	1.12119e-06	3-hydroxy-3-methylglutaryl coenzyme A reductase 2-B
100796100	i) N+WR vs N+WW	Up_TOTAL+PAR	1.05943	0.0050952	1.06561	0.00655609	cytochrome P450 71D10
100781713	i) N+WR vs N+WW	Up_TOTAL+PAR	1.05661	0.000110883	1.10196	5.4619e-09	F-box protein At1g67340
100799134	i) N+WR vs N+WW	Up_TOTAL+PAR	1.05605	0.0324953	3.26358	4.99785e-05	polygalacturonase QRT2
100500648	i) N+WR vs N+WW	Up_TOTAL+PAR	1.054	0.00147811	1.40597	6.07511e-05	kunitz family trypsin inhibitor
100779714	i) N+WR vs N+WW	Up_TOTAL+PAR	1.05371	2.63381e-05	1.33858	1.22076e-08	probable phospholipid-transporting ATPase 8
100781517	i) N+WR vs N+WW	Up_TOTAL+PAR	1.0535	2.50219e-05	1.00772	5.66292e-05	scopoletin glucosyltransferase
100816704	i) N+WR vs N+WW	Up_TOTAL+PAR	1.0518	2.0506e-05	1.19288	1.55485e-06	cationic amino acid transporter 4, vacuolar
100777985	i) N+WR vs N+WW	Up_TOTAL+PAR	1.04577	0.008943	1.12027	0.000375479	callose synthase 5
100775900	i) N+WR vs N+WW	Up_TOTAL+PAR	1.0453	8.06418e-05	1.17196	2.08722e-06	transcription factor MYB48-like
100785037	i) N+WR vs N+WW	Up_TOTAL+PAR	1.04526	0.000391554	1.29062	1.46806e-05	putative phospholipid-transporting ATPase 9
100805891	i) N+WR vs N+WW	Up_TOTAL+PAR	1.04322	0.0376195	1.86678	0.00452435	uncharacterized transporter C405.03c
100783471	i) N+WR vs N+WW	Up_TOTAL+PAR	1.042	2.18961e-05	1.05979	1.50246e-07	caffeoylshikimate esterase
100305875	i) N+WR vs N+WW	Up_TOTAL+PAR	1.03668	0.00366525	1.21317	4.57182e-05	uncharacterized LOC100305875
100795973	i) N+WR vs N+WW	Up_TOTAL+PAR	1.03421	0.000240161	1.11131	4.60498e-09	plasmodesmata-located protein 2
100781659	i) N+WR vs N+WW	Up_TOTAL+PAR	1.03418	2.16268e-05	1.13296	1.64432e-10	abscisic-aldehyde oxidase
100807390	i) N+WR vs N+WW	Up_TOTAL+PAR	1.03403	0.000702729	1.0332	0.000747888	calmodulin-binding receptor kinase CaMRLK
100802931	i) N+WR vs N+WW	Up_TOTAL+PAR	1.03106	0.0348154	1.00371	0.0290868	bifunctional epoxide hydrolase 2
100782542	i) N+WR vs N+WW	Up_TOTAL+PAR	1.03054	0.00142548	1.0809	0.000173215	probable boron transporter 2
100800807	i) N+WR vs N+WW	Up_TOTAL+PAR	1.02818	0.0346883	3.95509	7.97754e-07	uncharacterized LOC100800807
100814004	i) N+WR vs N+WW	Up_TOTAL+PAR	1.02793	0.000181271	1.00287	2.00632e-06	beta-glucosidase 18
100815651	i) N+WR vs N+WW	Up_TOTAL+PAR	1.02246	5.59856e-06	1.04383	5.49264e-07	CBL-interacting protein kinase 2
100787075	i) N+WR vs N+WW	Up_TOTAL+PAR	1.02214	7.32194e-05	1.14559	2.6263e-07	chaperone protein dnaJ 10-like
732548	i) N+WR vs N+WW	Up_TOTAL+PAR	1.01935	0.0391031	2.14357	0.000954426	flavanone 3-hydroxylase
100792012	i) N+WR vs N+WW	Up_TOTAL+PAR	1.01837	0.0361195	1.3118	0.0136586	polyphenol oxidase, chloroplastic
100820151	i) N+WR vs N+WW	Up_TOTAL+PAR	1.01831	0.00563548	1.44491	1.68737e-08	transcription factor PIF3
100801841	i) N+WR vs N+WW	Up_TOTAL+PAR	1.01801	0.000439688	1.29104	3.94386e-07	piezo-type mechanosensitive ion channel homolog
100127399	i) N+WR vs N+WW	Up_TOTAL+PAR	1.01702	0.0204649	1.06255	0.0109932	lipoxygenase-9
732579	i) N+WR vs N+WW	Up_TOTAL+PAR	1.01691	0.000434163	1.03735	1.18398e-05	dehydration-responsive element binding protein 2
100794752	i) N+WR vs N+WW	Up_TOTAL+PAR	1.01613	0.0334034	1.24839	0.00206509	protein RESPONSE TO ABA AND SALT 1
100792358	i) N+WR vs N+WW	Up_TOTAL+PAR	1.0158	0.0336466	1.57166	0.00161556	indole-3-acetic acid-amido synthetase GH3.10
100797385	i) N+WR vs N+WW	Up_TOTAL+PAR	1.01224	0.00162813	1.05304	0.000139131	uncharacterized LOC100797385
100799319	i) N+WR vs N+WW	Up_TOTAL+PAR	1.0104	0.0148337	2.32304	2.64599e-07	formin-like protein 13
547572	i) N+WR vs N+WW	Up_TOTAL+PAR	1.00826	0.0121629	1.43295	0.00131911	chitinase class I
100814068	i) N+WR vs N+WW	Up_TOTAL+PAR	1.00811	4.11051e-05	1.2934	4.92359e-14	histidine kinase 1
100810165	i) N+WR vs N+WW	Up_TOTAL+PAR	1.00777	0.000995387	1.07254	0.000420196	ABC transporter G family member 21
100802621	i) N+WR vs N+WW	Up_TOTAL+PAR	1.00298	0.00153921	1.08495	0.000101241	2,3-bisphosphoglycerate-dependent phosphoglycerate mutase 1
778049	i) N+WR vs N+WW	Up_TOTAL+PAR	1.00036	0.0368645	1.01928	0.0170095	MYB transcription factor MYB109
100788225	i) N+WR vs N+WW	Stable	0.999037	0.0256685	0.315381	0.29788	auxin efflux carrier component 5a
100796281	i) N+WR vs N+WW	Stable	0.998204	0.000876547	0.506692	0.0458605	polyneuridine-aldehyde esterase-like
100796761	i) N+WR vs N+WW	Stable	0.99756	1.03045e-05	0.64832	0.0113806	cyclic nucleotide-gated ion channel 4
100775864	i) N+WR vs N+WW	Stable	0.995745	3.97981e-06	0.542446	0.00510434	pyrophosphate-energized vacuolar membrane proton pump
100806281	i) N+WR vs N+WW	Stable	0.995533	0.000214995	0.483234	0.0401328	cinnamoyl-CoA reductase 1
100801048	i) N+WR vs N+WW	Stable	0.993542	0.000328848	0.760849	0.00136097	polyphenol oxidase, chloroplastic-like
100809872	i) N+WR vs N+WW	Stable	0.992457	0.0415966	0.522326	0.13637	oleosin G
100819652	i) N+WR vs N+WW	Stable	0.992033	4.72997e-06	0.896767	1.21434e-05	CSC1-like protein HYP1
100793260	i) N+WR vs N+WW	Stable	0.99008	0.00723533	0.939291	0.000105247	homeobox-leucine zipper protein ATHB-7-like
100807396	i) N+WR vs N+WW	Stable	0.989465	0.0130159	0.535758	0.0380251	probable protein phosphatase 2C 59-like
100795040	i) N+WR vs N+WW	Stable	0.988383	0.0171912	0.0659522	0.837528	cystinosin homolog
100804361	i) N+WR vs N+WW	Stable	0.988333	2.68204e-08	0.528957	0.00139846	putative UDP-glucose glucosyltransferase
100810757	i) N+WR vs N+WW	Stable	0.987927	4.98518e-06	0.933503	4.78067e-06	protein RGF1 INDUCIBLE TRANSCRIPTION FACTOR 1
100790231	i) N+WR vs N+WW	Stable	0.986667	0.042278	0.395856	0.226728	cytochrome P450 78A5
100793770	i) N+WR vs N+WW	Stable	0.982232	0.025741	0.749689	0.0540987	protein NLP9
100791992	i) N+WR vs N+WW	Stable	0.980951	0.0266466	0.951307	0.00921062	protein CNGC15b
100170744	i) N+WR vs N+WW	Stable	0.98066	1.06457e-09	0.868173	4.9973e-09	NAC domain-containing protein
100815550	i) N+WR vs N+WW	Stable	0.979092	0.0327154	0.925789	0.021673	probable linoleate 9S-lipoxygenase 5
100790428	i) N+WR vs N+WW	Stable	0.978541	2.34795e-05	0.476327	0.0413888	germin-like protein
100786928	i) N+WR vs N+WW	Stable	0.978235	0.000222695	0.798711	9.9748e-05	uncharacterized LOC100786928
100799849	i) N+WR vs N+WW	Stable	0.978117	1.78101e-06	0.459389	0.0176595	inositol-phosphate phosphatase
100810258	i) N+WR vs N+WW	Stable	0.977421	7.57833e-07	0.720059	6.82732e-08	allantoinase
100786551	i) N+WR vs N+WW	Stable	0.976634	6.70257e-06	0.932578	4.78133e-07	cryptochrome-1-like
100816745	i) N+WR vs N+WW	Stable	0.974786	1.15899e-05	0.30848	0.0565039	phenylacetaldehyde reductase
100775466	i) N+WR vs N+WW	Stable	0.974511	3.2727e-06	0.472511	0.0058939	phosphatidylinositol N-acetylglucosaminyltransferase subunit A
106796332	i) N+WR vs N+WW	Stable	0.974101	4.22786e-06	0.809069	8.41626e-06	peroxidase A2
100527150	i) N+WR vs N+WW	Stable	0.973013	4.15969e-05	0.622715	0.00290983	protein tyrosine phosphatase-like protein
100791773	i) N+WR vs N+WW	Stable	0.972125	8.79226e-11	0.853913	5.26698e-08	BEL1-like homeodomain protein 1
100790888	i) N+WR vs N+WW	Stable	0.971838	0.0217184	0.647297	0.0399649	NAC domain-containing protein 100-like
100784302	i) N+WR vs N+WW	Stable	0.971132	3.46111e-06	0.825391	1.07132e-05	formimidoyltransferase-cyclodeaminase-like
100782181	i) N+WR vs N+WW	Stable	0.969331	0.00177701	0.893563	0.000518629	cytochrome P450 CYP736A12
100784292	i) N+WR vs N+WW	Stable	0.969151	0.0242339	0.163242	0.522056	peptide deformylase 1A, chloroplastic
100818356	i) N+WR vs N+WW	Stable	0.968222	6.79413e-06	0.40195	0.0129087	very-long-chain (3R)-3-hydroxyacyl-CoA dehydratase PASTICCINO 2A
100818662	i) N+WR vs N+WW	Stable	0.96814	0.00262779	0.972078	0.00015278	embryonic abundant protein USP92
100808177	i) N+WR vs N+WW	Stable	0.967954	0.00015309	0.481401	0.00295895	protein PIN-LIKES 6
100802890	i) N+WR vs N+WW	Stable	0.967534	7.53664e-05	0.674956	0.00155807	inorganic phosphate transporter 1-1
100796475	i) N+WR vs N+WW	Stable	0.967305	0.000455217	0.819762	0.00026481	glutamate decarboxylase
100790598	i) N+WR vs N+WW	Stable	0.966769	0.00015309	0.862854	0.00151162	ethylene-responsive transcription factor 1B
100781467	i) N+WR vs N+WW	Stable	0.966762	2.5512e-05	0.899377	3.67052e-06	protein WVD2-like 7
100780674	i) N+WR vs N+WW	Stable	0.966438	0.00308905	0.433878	0.148575	uncharacterized LOC100780674
100816478	i) N+WR vs N+WW	Stable	0.966381	1.05192e-06	0.453122	0.0172868	polyol transporter 5
100811185	i) N+WR vs N+WW	Stable	0.965125	0.00222697	0.896782	0.00291922	protein LlR18B
606507	i) N+WR vs N+WW	Stable	0.964865	0.00206731	0.53674	0.0332491	serine O-acetyltransferase 1
100785531	i) N+WR vs N+WW	Stable	0.964564	0.00245922	0.293178	0.166054	uncharacterized LOC100785531
100795338	i) N+WR vs N+WW	Stable	0.96422	4.489e-06	0.662198	1.60305e-05	protein DETOXIFICATION 40
100818983	i) N+WR vs N+WW	Stable	0.963434	0.0029989	0.962025	0.000514775	serine carboxypeptidase 1
100789444	i) N+WR vs N+WW	Stable	0.963291	4.31936e-06	0.821103	3.49569e-06	mechanosensitive ion channel protein 2, chloroplastic
100306427	i) N+WR vs N+WW	Stable	0.962532	7.28161e-05	0.425552	0.0748849	FCS-like zinc finger
100795733	i) N+WR vs N+WW	Stable	0.962511	0.00541739	0.411978	0.118444	transcription factor MYC2
100775826	i) N+WR vs N+WW	Stable	0.962105	0.0246007	0.843856	0.00770419	probable receptor-like protein kinase At1g80640
780548	i) N+WR vs N+WW	Stable	0.961087	7.45238e-06	0.645479	0.00704841	bZIP transcription factor bZIP73A
100800720	i) N+WR vs N+WW	Stable	0.959721	2.42122e-05	0.768684	7.76884e-06	probable xyloglucan endotransglucosylase/hydrolase protein 30-like
100789487	i) N+WR vs N+WW	Stable	0.958472	0.0279823	0.876802	0.0197543	protein DETOXIFICATION 21
100305376	i) N+WR vs N+WW	Stable	0.957248	2.37513e-06	0.895526	8.06009e-07	uncharacterized LOC100305376
100793508	i) N+WR vs N+WW	Stable	0.956801	0.00106425	0.79079	0.00131983	amino acid transporter AVT6C
100794754	i) N+WR vs N+WW	Stable	0.954801	8.93612e-05	0.88243	4.96935e-06	probable sulfate transporter 4.2
100794043	i) N+WR vs N+WW	Stable	0.954562	6.13771e-06	0.823603	1.70265e-10	phosphatidate cytidylyltransferase 1
100791035	i) N+WR vs N+WW	Stable	0.953501	0.000509632	0.936512	5.15011e-06	uncharacterized LOC100791035
100817667	i) N+WR vs N+WW	Stable	0.953067	0.00318853	0.679046	0.0100408	protein IQ-DOMAIN 38
100813113	i) N+WR vs N+WW	Stable	0.952589	0.0190328	0.553602	0.0883221	very-long-chain aldehyde decarbonylase CER3
100305879	i) N+WR vs N+WW	Stable	0.952114	0.000198372	0.61966	0.00408572	disease resistance response protein 1
100780003	i) N+WR vs N+WW	Stable	0.951899	0.000618623	0.766105	5.41426e-05	bZIP transcription factor
100781946	i) N+WR vs N+WW	Stable	0.951175	0.00258147	0.39709	0.0777221	codeine O-demethylase
100783972	i) N+WR vs N+WW	Stable	0.950993	1.77129e-06	0.936089	2.5833e-06	putative oxidoreductase C1F5.03c
100793822	i) N+WR vs N+WW	Stable	0.950801	0.00216531	0.808944	0.000227318	auxin-responsive protein IAA16
100800852	i) N+WR vs N+WW	Stable	0.950355	0.000449004	0.811619	0.000619247	membrane protein of ER body-like protein
100785067	i) N+WR vs N+WW	Stable	0.950082	0.00281674	0.792722	0.00533695	coniferyl alcohol acyltransferase
100789057	i) N+WR vs N+WW	Stable	0.949271	1.47235e-06	0.774823	4.74046e-06	probable NAD(P)H dehydrogenase (quinone) FQR1-like 1
100806169	i) N+WR vs N+WW	Stable	0.948971	2.11053e-06	0.75371	9.19558e-06	iron-sulfur cluster assembly protein 1
100305495	i) N+WR vs N+WW	Stable	0.948631	0.000326208	0.598466	0.0109504	PLAT domain-containing protein
100810762	i) N+WR vs N+WW	Stable	0.948549	3.09425e-10	0.603917	2.83565e-05	auxin-responsive protein IAA14
100306097	i) N+WR vs N+WW	Stable	0.946604	0.000263197	0.46532	0.0293132	CASP-like protein 8
102662413	i) N+WR vs N+WW	Stable	0.946261	0.000132128	0.403462	0.0729299	UV-B-induced protein At3g17800, chloroplastic
100790220	i) N+WR vs N+WW	Stable	0.944491	0.0403787	0.301136	0.327058	glucose-1-phosphate adenylyltransferase large subunit 1
547958	i) N+WR vs N+WW	Stable	0.942647	2.02612e-05	0.376303	0.0800765	sorbitol-like transporter
100783117	i) N+WR vs N+WW	Stable	0.942561	0.00640775	0.81125	0.00141061	E3 ubiquitin-protein ligase MARCHF11
100777419	i) N+WR vs N+WW	Stable	0.941395	0.00062289	0.54126	0.0087305	aquaporin TIP1-4
100805858	i) N+WR vs N+WW	Stable	0.940255	2.33502e-07	0.875408	9.70698e-11	probable serine protease EDA2-like
100777374	i) N+WR vs N+WW	Stable	0.940032	5.52768e-05	0.868186	1.36712e-09	acyl-CoA--sterol O-acyltransferase 1
100780405	i) N+WR vs N+WW	Stable	0.939594	0.00142573	0.37021	0.126133	pullulanase 1, chloroplastic
100813733	i) N+WR vs N+WW	Stable	0.939284	0.00014775	0.795952	2.17312e-05	probable esterase D14L
100810518	i) N+WR vs N+WW	Stable	0.938692	1.46358e-08	0.810116	1.7356e-08	protein DMR6-LIKE OXYGENASE 1
100795008	i) N+WR vs N+WW	Stable	0.937693	5.55034e-05	0.733242	3.04083e-10	calcium-dependent mitochondrial ATP-magnesium/phosphate carrier protein 3
100810243	i) N+WR vs N+WW	Stable	0.936927	0.0247909	0.808735	0.0212722	70 kDa peptidyl-prolyl isomerase
100795278	i) N+WR vs N+WW	Stable	0.936299	0.0137324	0.277265	0.204385	uncharacterized LOC100795278
100805897	i) N+WR vs N+WW	Stable	0.936222	0.0270529	0.358987	0.189879	glycosyltransferase BC10
100794998	i) N+WR vs N+WW	Stable	0.935642	0.0313529	0.244976	0.430896	uncharacterized LOC100794998
606505	i) N+WR vs N+WW	Stable	0.935344	0.00214902	0.729109	0.000739648	purple acid phosphatase
100808989	i) N+WR vs N+WW	Stable	0.935225	0.000167596	0.733137	0.00168019	N-rich protein
100788703	i) N+WR vs N+WW	Stable	0.935121	0.0171118	0.538486	0.0964753	major latex allergen Hev b 5
100794951	i) N+WR vs N+WW	Stable	0.931958	0.00331325	0.528366	0.00656037	uncharacterized LOC100794951
100808575	i) N+WR vs N+WW	Stable	0.931855	0.00634736	0.204859	0.413856	protein NRT1/ PTR FAMILY 4.6
100791094	i) N+WR vs N+WW	Stable	0.931559	0.0368348	0.197973	0.522686	xyloglucan-specific galacturonosyltransferase 1
100812436	i) N+WR vs N+WW	Stable	0.930639	2.77249e-06	0.784928	1.16058e-08	membralin-like protein At1g60995
100814401	i) N+WR vs N+WW	Stable	0.928562	0.0119644	0.867113	0.00101247	uncharacterized LOC100814401
100794137	i) N+WR vs N+WW	Stable	0.926722	4.30545e-05	0.407051	0.0585794	probable glycerol-3-phosphate acyltransferase 8
100805815	i) N+WR vs N+WW	Stable	0.926314	0.00737805	0.916466	0.00122198	RING-H2 finger protein ATL11
100783843	i) N+WR vs N+WW	Stable	0.926245	4.8234e-06	0.514797	0.00877198	uncharacterized LOC100783843
100233234	i) N+WR vs N+WW	Stable	0.925477	5.52487e-08	0.768898	3.94202e-10	cryptochrome 2
100781343	i) N+WR vs N+WW	Stable	0.924722	0.00235051	0.605389	0.0275878	acid phosphatase 1
100794651	i) N+WR vs N+WW	Stable	0.92455	0.00821127	0.86519	0.0153881	RNA-binding protein 38
100796800	i) N+WR vs N+WW	Stable	0.923081	0.0191376	0.776537	0.0190735	putative inositol transporter
100805370	i) N+WR vs N+WW	Stable	0.922757	1.28567e-07	0.46089	0.00149201	sorting nexin 2B
100781835	i) N+WR vs N+WW	Stable	0.92251	0.00934142	0.986705	5.45016e-06	uncharacterized LOC100781835
100809376	i) N+WR vs N+WW	Stable	0.922378	2.07124e-05	0.703712	3.26474e-07	probable amino acid permease 7
100814871	i) N+WR vs N+WW	Stable	0.92174	0.0125648	0.51206	0.0749745	stem-specific protein TSJT1
100794581	i) N+WR vs N+WW	Stable	0.921729	5.84733e-06	0.655745	2.14069e-05	uncharacterized LOC100794581
100789329	i) N+WR vs N+WW	Stable	0.921531	0.0130199	0.256733	0.376958	uncharacterized LOC100789329
100785897	i) N+WR vs N+WW	Stable	0.921047	0.019719	0.978615	0.0114923	inorganic pyrophosphatase 2
100818237	i) N+WR vs N+WW	Stable	0.920812	0.0378075	0.426701	0.176175	transcription factor MYB59
100784901	i) N+WR vs N+WW	Stable	0.920068	0.0013909	0.804293	0.00256051	thioredoxin-like 1-1, chloroplastic-like
100807086	i) N+WR vs N+WW	Stable	0.919425	0.000894191	0.869189	0.00019534	uncharacterized LOC100807086
100777230	i) N+WR vs N+WW	Stable	0.919398	5.20891e-06	0.584902	0.00189737	DUF21 domain-containing protein At4g14240
100804508	i) N+WR vs N+WW	Stable	0.918672	2.45394e-07	0.75106	6.05638e-11	MTOR-associated protein MEAK7
100792135	i) N+WR vs N+WW	Stable	0.918196	0.0241682	0.42556	0.137124	polygalacturonase At1g48100
100800461	i) N+WR vs N+WW	Stable	0.916604	0.00201138	0.697021	0.00157055	polyol transporter 5
100779950	i) N+WR vs N+WW	Stable	0.916562	9.11012e-09	0.428643	0.00345359	UPF0051 protein ABCI8, chloroplastic
100786321	i) N+WR vs N+WW	Stable	0.916326	4.02983e-05	0.906508	1.35888e-06	protein EXECUTER 2, chloroplastic
100783236	i) N+WR vs N+WW	Stable	0.915252	2.63514e-08	0.732764	5.45272e-06	peroxidase 11
100526854	i) N+WR vs N+WW	Stable	0.914929	0.0195771	0.53345	0.0314182	CASP-like protein 4
100820058	i) N+WR vs N+WW	Stable	0.913646	0.0206292	0.758732	0.0346945	dormancy-associated protein homolog 4
100783291	i) N+WR vs N+WW	Stable	0.913558	0.00138978	0.448727	0.0119633	WAT1-related protein At3g02690, chloroplastic
100807226	i) N+WR vs N+WW	Stable	0.912033	5.18849e-05	0.521095	0.00208564	protein DJ-1 homolog B
547698	i) N+WR vs N+WW	Stable	0.911126	0.00162729	0.62189	0.0125556	ferritin
100788824	i) N+WR vs N+WW	Stable	0.910716	4.49527e-05	0.817437	2.56598e-05	cellulose synthase-like protein H1
100817446	i) N+WR vs N+WW	Stable	0.909662	0.0351798	0.234495	0.444925	zinc-finger homeodomain protein 11
100500436	i) N+WR vs N+WW	Stable	0.90809	6.62986e-06	0.520986	0.00729943	cytidine and deoxycytidylate deaminase zinc-binding domain-containing protein
100810896	i) N+WR vs N+WW	Stable	0.907634	8.27177e-06	0.597154	0.00123189	prephenate dehydrogenase 2
100792543	i) N+WR vs N+WW	Stable	0.907625	0.00162139	0.477262	0.00531207	glutathione S-transferase TCHQD-like
100797727	i) N+WR vs N+WW	Stable	0.905679	0.000605268	0.895362	0.000104169	probable BOI-related E3 ubiquitin-protein ligase 2
100798057	i) N+WR vs N+WW	Stable	0.90428	0.00973891	0.311607	0.22201	O-fucosyltransferase 19
100785983	i) N+WR vs N+WW	Stable	0.903749	0.000734035	0.432551	0.0447349	3-ketoacyl-CoA synthase 11
100799032	i) N+WR vs N+WW	Stable	0.902885	6.771e-05	0.529702	3.09676e-05	U-box domain-containing protein 33
732553	i) N+WR vs N+WW	Stable	0.900786	6.34973e-07	0.745946	4.3432e-05	NAC domain protein NAC2
100801791	i) N+WR vs N+WW	Stable	0.900433	0.000191978	0.803988	6.25839e-05	NADPH-dependent aldo-keto reductase, chloroplastic
102663620	i) N+WR vs N+WW	Stable	0.900122	0.0005723	0.588051	0.0142551	uncharacterized LOC102663620
100801170	i) N+WR vs N+WW	Stable	0.900056	5.69072e-06	0.598319	0.00128646	probable polyamine transporter At3g13620
100779286	i) N+WR vs N+WW	Stable	0.899993	0.0532992	0.00859454	0.981186	RING-H2 finger protein ATL73
111240470	i) N+WR vs N+WW	Stable	0.899834	0.0253356	0.366817	0.238785	putative 18.5 kDa class I heat shock protein
100803184	i) N+WR vs N+WW	Stable	0.899712	5.59856e-06	0.996153	1.87443e-06	uncharacterized LOC100803184
100788456	i) N+WR vs N+WW	Stable	0.899539	9.20808e-06	0.986161	1.65948e-08	uncharacterized LOC100788456
100798507	i) N+WR vs N+WW	Stable	0.899041	0.000475365	0.600054	0.00647486	PI-PLC X domain-containing protein At5g67130
100784891	i) N+WR vs N+WW	Stable	0.898887	0.000637477	0.572109	0.00205323	putative methyltransferase DDB_G0268948
100807325	i) N+WR vs N+WW	Stable	0.89855	0.0233068	0.739291	0.00785142	probable indole-3-pyruvate monooxygenase YUCCA5
100305635	i) N+WR vs N+WW	Stable	0.898476	0.000989501	0.508601	0.0196061	uncharacterized LOC100305635
100799481	i) N+WR vs N+WW	Stable	0.898384	0.0459875	-0.101163	0.708881	probable 1-deoxy-D-xylulose-5-phosphate synthase 2, chloroplastic
100809008	i) N+WR vs N+WW	Stable	0.898227	0.0470095	0.53302	0.126449	17.6 kDa class I heat shock protein
100805346	i) N+WR vs N+WW	Stable	0.898137	0.0514237	0.504243	0.146344	disease resistance protein RPM1
100799416	i) N+WR vs N+WW	Stable	0.897965	0.000185249	0.923104	0.000181059	uncharacterized LOC100799416
100806308	i) N+WR vs N+WW	Stable	0.896259	1.04355e-05	0.727646	9.35163e-05	uclacyanin 1
100815319	i) N+WR vs N+WW	Stable	0.895471	1.92014e-05	0.952816	1.59348e-11	protein DETOXIFICATION 16
100785496	i) N+WR vs N+WW	Stable	0.895408	0.000327747	0.813512	8.97311e-06	uncharacterized LOC100785496
547565	i) N+WR vs N+WW	Stable	0.894997	0.00107853	0.978784	3.14268e-06	homeodomain-leucine zipper protein 57
100777426	i) N+WR vs N+WW	Stable	0.894968	3.44882e-05	0.647416	0.00576115	UDP-glycosyltransferase 73C6
100820064	i) N+WR vs N+WW	Stable	0.894824	0.00161559	0.606764	0.0467252	uncharacterized LOC100820064
100808141	i) N+WR vs N+WW	Stable	0.894337	0.0353767	0.543764	0.0991793	probable glutathione S-transferase
100817268	i) N+WR vs N+WW	Stable	0.894308	0.00109373	0.565257	0.00166417	triacylglycerol lipase SDP1
100778484	i) N+WR vs N+WW	Stable	0.893815	1.69797e-05	0.438394	0.0111573	uncharacterized LOC100778484
100813852	i) N+WR vs N+WW	Stable	0.893434	0.000184816	0.650716	0.000132348	WAT1-related protein At4g08290
100802426	i) N+WR vs N+WW	Stable	0.892648	6.64704e-06	0.562229	0.000133538	diacylglycerol kinase 12
100775840	i) N+WR vs N+WW	Stable	0.892265	5.64355e-05	0.884792	6.46465e-07	amino acid transporter AVT1C
100795633	i) N+WR vs N+WW	Stable	0.891243	3.07759e-07	0.269587	0.143634	18.1 kDa class I heat shock protein
100807065	i) N+WR vs N+WW	Stable	0.890122	6.42683e-06	0.538661	0.00352224	biotin carboxyl carrier protein of acetyl-CoA carboxylase 2, chloroplastic
100820194	i) N+WR vs N+WW	Stable	0.890093	0.000240879	0.617431	0.00380831	CO(2)-response secreted protease
100814304	i) N+WR vs N+WW	Stable	0.889792	2.03772e-06	0.358585	0.0319512	protein ALUMINUM SENSITIVE 3-like
100785638	i) N+WR vs N+WW	Stable	0.889236	3.10272e-07	0.945035	3.89456e-08	E3 ubiquitin-protein ligase XBAT33
100811435	i) N+WR vs N+WW	Stable	0.888614	1.9609e-06	0.785219	4.0937e-05	acyltransferase-like protein At3g26840, chloroplastic
547951	i) N+WR vs N+WW	Stable	0.888126	3.22381e-06	0.590634	0.000301274	glutathione S-transferase 24
100802431	i) N+WR vs N+WW	Stable	0.887921	0.000105681	0.567044	0.00213678	alcohol dehydrogenase
100816931	i) N+WR vs N+WW	Stable	0.887591	0.00118445	0.446006	0.0321722	REF/SRPP-like protein At1g67360
100786456	i) N+WR vs N+WW	Stable	0.887359	0.0486998	0.432688	0.143361	tropinone reductase homolog At5g06060
100790155	i) N+WR vs N+WW	Stable	0.886884	4.99849e-05	0.620424	1.41332e-05	MLO-like protein 10
100527138	i) N+WR vs N+WW	Stable	0.886	0.000230262	0.509233	0.0341684	uncharacterized LOC100527138
100306447	i) N+WR vs N+WW	Stable	0.885971	0.00678732	0.897639	0.000253529	putative ribonuclease T2
100813609	i) N+WR vs N+WW	Stable	0.885847	0.000117176	0.479685	0.00108182	annexin-like protein RJ4
100809397	i) N+WR vs N+WW	Stable	0.883681	0.0286874	0.862838	0.0297837	GDSL esterase/lipase 5-like
100815007	i) N+WR vs N+WW	Stable	0.883569	0.0470163	0.291784	0.349848	phospholipase A1-Igamma1, chloroplastic
100790996	i) N+WR vs N+WW	Stable	0.882576	0.00131413	0.541793	0.0214013	vacuolar iron transporter
548000	i) N+WR vs N+WW	Stable	0.882553	0.00488587	0.673543	0.0103239	copper amino oxidase
100816265	i) N+WR vs N+WW	Stable	0.882231	2.55344e-07	0.793734	4.143e-09	caffeoylshikimate esterase
102670490	i) N+WR vs N+WW	Stable	0.88177	0.040393	-0.0352237	0.920543	glycine-rich cell wall structural protein 2
100786621	i) N+WR vs N+WW	Stable	0.880905	0.0084787	0.312572	0.21041	probable amino acid permease 7
100787013	i) N+WR vs N+WW	Stable	0.879536	0.0151506	0.285534	0.276384	calmodulin-like protein 30
100790112	i) N+WR vs N+WW	Stable	0.878469	1.60593e-07	0.635255	2.39727e-07	UTP--glucose-1-phosphate uridylyltransferase
121172725	i) N+WR vs N+WW	Stable	0.877627	2.51684e-06	0.677455	1.61924e-07	rho GTPase-activating protein 5-like
100802573	i) N+WR vs N+WW	Stable	0.877162	9.41815e-05	0.592719	0.00292138	pyruvate dehydrogenase E1 component subunit alpha-3, chloroplastic
100793094	i) N+WR vs N+WW	Stable	0.876991	0.00323932	0.127184	0.581618	uncharacterized LOC100793094
100810218	i) N+WR vs N+WW	Stable	0.875448	0.000213899	0.760821	8.59997e-05	cationic amino acid transporter 4, vacuolar
100805391	i) N+WR vs N+WW	Stable	0.875444	0.000174728	0.823966	0.000128865	non-specific phospholipase C4
100804208	i) N+WR vs N+WW	Stable	0.87498	0.0294056	0.912702	0.00106185	sulfate transporter 1.3
100815063	i) N+WR vs N+WW	Stable	0.873566	0.00113508	0.255399	0.379312	ATP synthase delta chain, chloroplastic
100804182	i) N+WR vs N+WW	Stable	0.873122	0.0180218	0.669304	0.00925775	glycine-rich cell wall structural protein 2
100817892	i) N+WR vs N+WW	Stable	0.873088	7.45888e-05	0.590636	9.23723e-05	UV-B-induced protein At3g17800, chloroplastic
100781982	i) N+WR vs N+WW	Stable	0.872937	3.87629e-06	0.827255	8.13258e-06	protein LNK1
100777962	i) N+WR vs N+WW	Stable	0.871807	8.05354e-06	0.631573	0.000118381	biotin carboxyl carrier protein of acetyl-CoA carboxylase 2, chloroplastic-like
100795244	i) N+WR vs N+WW	Stable	0.87137	0.0247401	0.248002	0.407853	WAT1-related protein At3g18200
100792402	i) N+WR vs N+WW	Stable	0.869068	2.2437e-05	0.427671	0.00875803	U-box domain-containing protein 4
100800222	i) N+WR vs N+WW	Stable	0.868954	0.00384853	0.729368	0.00936764	phloretin 4'-O-glucosyltransferase
100784724	i) N+WR vs N+WW	Stable	0.868341	0.0265535	0.508614	0.0979853	bHLH transcription factor PIF3
100811604	i) N+WR vs N+WW	Stable	0.867209	0.00140177	0.649858	0.000130066	trihelix transcription factor DF1
100808168	i) N+WR vs N+WW	Stable	0.866725	0.000155537	0.530845	3.02179e-05	diacylglycerol O-acyltransferase 2D-like
100799169	i) N+WR vs N+WW	Stable	0.866592	0.000362912	0.866441	1.29397e-07	CBL-interacting serine/threonine-protein kinase 11
100820075	i) N+WR vs N+WW	Stable	0.865721	0.000955771	0.650975	0.00666677	shikimate O-hydroxycinnamoyltransferase
102663900	i) N+WR vs N+WW	Stable	0.8647	0.0024816	0.871354	0.000147098	spermidine hydroxycinnamoyl transferase
100803521	i) N+WR vs N+WW	Stable	0.864086	0.00763559	0.656891	0.000256854	TVP38/TMEM64 family membrane protein YdjX
548071	i) N+WR vs N+WW	Stable	0.863676	0.0065404	0.467592	0.134212	arginine decarboxylase
100802769	i) N+WR vs N+WW	Stable	0.863511	9.30075e-05	0.82972	1.35773e-06	protein SENSITIVE TO PROTON RHIZOTOXICITY 2
100778257	i) N+WR vs N+WW	Stable	0.863243	1.10261e-05	0.667609	6.25318e-06	2-hydroxyacyl-CoA lyase
102668752	i) N+WR vs N+WW	Stable	0.862725	0.00771178	0.475907	0.0654883	uncharacterized LOC102668752
100793811	i) N+WR vs N+WW	Stable	0.862471	0.000231426	0.38936	0.0214954	chaperone protein dnaJ 10
100500520	i) N+WR vs N+WW	Stable	0.862361	6.01522e-05	0.553746	0.0157092	uncharacterized LOC100500520
100806863	i) N+WR vs N+WW	Stable	0.861835	0.0188068	0.539713	0.0782514	uncharacterized LOC100806863
100786708	i) N+WR vs N+WW	Stable	0.859163	0.000279734	0.776167	0.000287377	putative E3 ubiquitin-protein ligase XBAT31
100792915	i) N+WR vs N+WW	Stable	0.858748	0.0105315	0.65114	0.0221271	probable trehalose-phosphate phosphatase H
100815243	i) N+WR vs N+WW	Stable	0.857644	0.00221621	0.495017	0.0145738	auxin transporter-like protein 8
547893	i) N+WR vs N+WW	Stable	0.857406	1.78101e-06	0.571734	0.000498	cysteine proteinase
100782335	i) N+WR vs N+WW	Stable	0.856777	8.2206e-05	0.930727	0.000136089	coumaroyl-CoA:anthocyanidin 3-O-glucoside-6''-O-coumaroyltransferase 1
100816141	i) N+WR vs N+WW	Stable	0.85664	0.0593537	0.32978	0.295477	stem-specific protein TSJT1
100801093	i) N+WR vs N+WW	Stable	0.855127	0.000106416	0.566562	0.000190599	potassium transporter 10
100783386	i) N+WR vs N+WW	Stable	0.854444	0.0138695	0.431131	0.0755185	pentatricopeptide repeat-containing protein At5g13770, chloroplastic
100804747	i) N+WR vs N+WW	Stable	0.854353	5.37974e-05	0.686131	7.96928e-07	putative BPI/LBP family protein At1g04970
100778602	i) N+WR vs N+WW	Stable	0.854347	0.000159686	0.675037	0.00135203	zeaxanthin epoxidase, chloroplastic
100777044	i) N+WR vs N+WW	Stable	0.854112	0.00633898	0.750288	0.00689425	expansin-A8-like
[truncated: 139,129 more rows]

## Sheet: Table S3
Table S3. Results of WGCNA and differential expression analysis.
The numbers depicted in columns F and G correspond to the Venn diagrams intersections (indicating contrast (i, ii, iii, iv) and regulation level (TOTAL, PAR, TOTAL+PAR) shown in Supplemental Figure 4.
NCBI_gene_ID	Soybean Stable ID	WGCNA_MODULE	Is in network?	Description	DEG_N+WR vs. N+WW (i) and NN+WR vs. NN+WW (iii)	DEG_N+WR vs. NN+WR (ii) and N+WW vs. NN+WW (iv)	Only_DEG_in_PAR_contrasts i and iii	Only_DEG_in_PAR_contrasts ii and iv	HUB?	TF?
547450	GLYMA_17G187600	M5	no	src1 protein	no	no			no
547451	GLYMA_15G152900	M11	yes	SOYBEAN GENE REGULATED BY COLD 2	no	no			no
547453	GLYMA_10G121524v4	M12	yes	uricase-2 isozyme 1	no	UP_1			no
547454	GLYMA_09G126200	M6	no	Chitinase III-A	UP_7	UP_14		yes	no
547455	GLYMA_18G277300	M2	yes	6-phosphogluconate dehydrogenase	no	no			no
547456	GLYMA_13G270400	M7	yes	phosphoenolpyruvate carboxylase	no	no			no
547458	GLYMA_03G221700	M0	no	R2R3-type MYB transcription factor MYB12a	no	no			no	yes
547461	GLYMA_06G269700	M4	no	thiamin biosynthetic enzyme	no	no			no
547462	GLYMA_12G135000	M9	no	thiamin biosynthetic enzyme	DOWN_12	UP_10			no
547466	GLYMA_07G008000	M1	yes	nonclathrin coat protein zeta1-COP	no	no			no
547467	GLYMA_15G125800	M2	yes	nonclathrin coat protein zeta2-COP	no	no			no
547468	GLYMA_15G136100	M1	yes	epsilon1-COP	no	no			yes
547469	GLYMA_14G104100	M0	no	monogalactosyldiacylglycerol synthase 1	no	no			no
547470	GLYMA_18G062000	M16	no	microsomal omega-3 fatty acid desaturase	no	no			no
547471	GLYMA_10G183900	M6	no	putative nitrate transporter NRT1-3	no	no			no
547474	GLYMA_04G134900	M2	yes	decapping 5-like	no	no			no
547477	GLYMA_14G056800	M6	no	ferritin	UP_14	no	yes		no
547478	GLYMA_17G011500	M1	no	aspartic proteinase 1	no	no			no
547481	GLYMA_20G111800	M0	no	syringolide-induced protein 1-3-1B	no	no			no	yes
547483	GLYMA_03G001500	M7	yes	syringolide-induced protein B15-3-5	DOWN_7	no			no
547484	GLYMA_08G138901v4	M11	no	syringolide-induced protein B13-1-1	no	no			no
547487	GLYMA_06G174800	M12	yes	cysteine proteinase	no	no			no
547488	GLYMA_12G017000	M10	no	transcription factor MYB101	UP_12	no			no	yes
547489	GLYMA_01G239600	M5	no	2-hydroxyisoflavanone dehydratase	no	no			no
547492	GLYMA_11G010500	M5	yes	4-coumarate:CoA ligase isoenzyme 3	DOWN_1	no			no
547498		M6	no	biotin carboxylase precursor	no	no			no
547499	GLYMA_15G128700	M7	yes	peroxidase	DOWN_1	no			no
547502	GLYMA_01G019400	M6	no	AUX/IAA family protein	no	no			no
547503	GLYMA_05G098800	M1	no	putative cadmium-transporting ATPase	no	no			no
547504	GLYMA_06G302600	M7	no	peroxidase	DOWN_10	DOWN_15		yes	no
547505	GLYMA_06G068400	M11	no	putative EIN3-binding F-box protein	no	no			no
547507	GLYMA_07G268700	M0	no	polyphosphoinositide binding protein Ssh1p	no	no			no
547508	GLYMA_13G114000	M5	no	sucrose synthase	no	no			no
547509	GLYMA_06G082400	M1	yes	aspartate aminotransferase glyoxysomal isozyme AAT1 precursor	no	no			no
547510	GLYMA_17G261700	M1	yes	catalase	no	no			yes
547511	GLYMA_04G017500	M6	no	catalase	UP_7	no			no
547512	GLYMA_11G224600	M7	no	subtilisin-like protease C1	DOWN_1	no			no
547513	GLYMA_17G013600	M1	no	cationic peroxidase 2	no	no			no
547514	GLYMA_04G193500	M1	yes	glyceraldehyde 3-phosphate dehydrogenase	no	no			yes
547519	GLYMA_07G107100	M6	no	putative 3,4-dihydroxy-2-butanone kinase	no	no			no
547520	GLYMA_15G251600	M6	no	2,4-D inducible glutathione S-transferase	no	no			no
547521	GLYMA_07G256200	M0	no	ribonucleotide reductase small subunit	no	no			no
547522	GLYMA_06G065600	M12	yes	nodulin	no	UP_1			no
547523	GLYMA_07G232900	M1	yes	ferric leghemoglobin reductase-2 precursor	no	no			yes
547524	GLYMA_08G282800	M20	no	peroxisomal copper-containing amine oxidase	no	no			no
547525	GLYMA_06G076100	M1	no	plasma membrane ATPase 4	no	no			no
547526	GLYMA_03G219500	M6	no	aminoacyl peptidase	no	no			no
547527		M3	no	extensin-like	no	no			no
547529	GLYMA_16G198300	M0	no	probable transcriptional regulator SLK2	no	no			no
547530	GLYMA_11G150452v4	M11	no	mitogen-activated protein kinase 1	no	no			no
547531	GLYMA_10G193500	M0	yes	iron-superoxide dismutase	no	no			no
547532	GLYMA_19G006400	M2	yes	ADP-ribosylation factor	no	no			no
547534	GLYMA_10G260200	M1	yes	seed maturation protein PM23	no	no			no
547538	GLYMA_17G237500	M8	yes	MFP1 attachment factor 1	no	no			no
547539	GLYMA_05G219800	M6	no	trehalase 1	no	no			no
547540	GLYMA_08G221900	M0	no	mannosyl-oligosaccharide 1,2-alpha-mannosidase	no	no			no
547541	GLYMA_08G230100	M6	no	SRPBCC domain-containing protein	no	no			no
547542	GLYMA_19G006200	M7	yes	polygalacturonase PG1	DOWN_1	no			no
547543	GLYMA_05G005800	M7	yes	polygalacturonase PG2	DOWN_1	no			no
547544	GLYMA_13G060400	M0	no	SNF-1-like serine/threonine protein kinase	no	no			no
547545	GLYMA_05G207600	M3	no	glutamate--cysteine ligase, chloroplastic	no	no			no
547546	GLYMA_02G066100	M1	yes	precursor monofunctional aspartokinase	no	no			no
547548	GLYMA_07G260300	M1	yes	peroxidase	no	no			no
547549	GLYMA_15G050800	M6	no	peroxidase 43	no	no			no
547550	GLYMA_16G164200	M2	yes	peroxidase	no	no			no
547551	GLYMA_08G084800	M2	yes	Ni-binding urease accessory protein UreG	no	no			no
547555	GLYMA_05G055700	M0	no	seed maturation protein PM40	no	no			no
547558	GLYMA_12G095700	M5	no	seed maturation protein PM37	no	no			no
547560	GLYMA_12G043000	M0	no	glycine-rich RNA-binding protein	no	no			no
547562	GLYMA_16G136600	M6	no	resistance protein MG23	no	no			no
547563	GLYMA_16G215100	M7	yes	resistance protein MG13	DOWN_7	no			no
547564	GLYMA_08G132800	M4	yes	homeodomain-leucine zipper protein 56	no	no			no	yes
547565	GLYMA_02G022300	M3	no	homeodomain-leucine zipper protein 57	no	no			no	yes
547566	GLYMA_03G253200	M6	no	indole-3-acetic acid induced protein ARG-2 homolog	DOWN_7	no			no
547567	GLYMA_01G193600	M0	no	plasma membrane Ca2+-ATPase	no	no			no
547569	GLYMA_02G160500	M0	no	copper chaperone homolog CCH	no	no			no
547570	GLYMA_13G203900	M5	no	vestitone reductase	no	no			no
547572	GLYMA_02G042500	M6	no	chitinase class I	UP_7	no			no
547573	GLYMA_03G251400	M3	yes	phosphoenolpyruvate carboxylase kinase	UP_7	no			no
547574	GLYMA_12G229200	M0	no	14-3-3 protein SGF14n	no	no			no
547575	GLYMA_08G084300	M1	yes	beta-ketoacyl-ACP synthetase I	no	no			no
547577	GLYMA_07G140100	M6	yes	glutathione S-transferase GST 6	UP_11	no	yes		no
547578	GLYMA_07G140000	M0	no	glutathione S-transferase GST 7	no	no			no
547579	GLYMA_07G140400	M1	no	glutathione S-transferase GST 8	no	no			no
547580	GLYMA_08G175200	M3	no	glutathione S-transferase	UP_10	no			no
547581	GLYMA_06G193500	M6	no	glutathione S-transferase GST 12	no	no			no
547582	GLYMA_03G073702v4	M5	no	glutathione S-transferase GST 13	no	no			no
547583	GLYMA_05G161600	M3	yes	probable glutathione S-transferase	UP_1	no			no
547584	GLYMA_10G192900	M3	yes	glutathione S-transferase GST 15	UP_1	no			no
547585	GLYMA_05G161500	M7	no	glutathione S-transferase GST 17	no	no			no
547586	GLYMA_20G101100	M0	no	glutathione S-transferase GST 18	no	no			no
547587	GLYMA_02G187200	M7	yes	glutathione S-transferase GST 19	no	no			no
547588	GLYMA_10G019900	M0	no	glutathione S-transferase GST 21	no	no			no
547589	GLYMA_08G306800	M6	no	phi class glutathione S-transferase	no	no			no
547590	GLYMA_17G003300	M10	no	glutathione S-transferase GST 25	no	no			no
547591	GLYMA_17G047000	M18	no	beta-ketoacyl-ACP synthetase 2	no	no			no
547592	GLYMA_05G110400	M1	yes	receptor-like protein kinase 1	no	no			no
547593	GLYMA_01G197800	M1	yes	receptor-like protein kinase 3	no	no			no
547595	GLYMA_07G234300	M13	no	Pti1 kinase-like protein	no	no			no
547596	GLYMA_17G039800	M13	no	Pti1 kinase-like protein	no	no			no
547597	GLYMA_13G135500	M6	no	glutathione S-transferase L3	UP_14	no	yes		no
547598	GLYMA_10G014300	M1	no	20S proteasome subunit	no	no			no
547599	GLYMA_18G265300	M2	yes	biotin carboxyl carrier protein subunit	no	no			no
547600	GLYMA_08G351000	M3	no	phytase	UP_7	no			no
547601	GLYMA_12G222400	M0	no	glutamine amidotransferases class-II superfamily protein	no	no			no
547602	GLYMA_20G241500	M5	no	chalcone--flavonone isomerase 1A	no	no			no
547603	GLYMA_11G228100	M11	yes	Hs1pro-1 domain-containing protein	DOWN_7	UP_10			no
547604	GLYMA_11G238800	M1	yes	myo-inositol-3-phosphate synthase	no	no			no
547605	GLYMA_19G046600	M7	no	ribulose-1,5-bisphosphate carboxylase small subunit rbcS2	no	no			no
547606	GLYMA_08G156200	M9	no	putative FASCIATA2	no	no			no
547607	GLYMA_13G194100	M0	no	putative disease resistance protein At3g14460	no	no			no
547612	GLYMA_04G147700	M9	no	heme oxygenase 1, chloroplastic	no	no			no
547613	GLYMA_06G221900	M9	no	heme oxygenase 3	no	no			no
547614	GLYMA_15G232700	M4	no	LRR_3 superfamily protein	UP_12	no			no
547616	GLYMA_02G138800	M2	yes	mitogen-activated protein kinase 2	no	no			no
547617	GLYMA_05G055000	M0	no	Cu/Zn-superoxide dismutase copper chaperone	no	no			no
547620	GLYMA_09G173200	M6	no	cytosolic glutamine synthetase alpha	no	no			no
547622	GLYMA_09G147200	M11	yes	CRT binding factor 1	DOWN_12	UP_10			no	yes
547624	GLYMA_02G082100	M0	no	trihelix transcription factor DF1	no	no			no	yes
547625	GLYMA_11G035200	M10	no	acyl-CoA oxidase	no	no			no
547626	GLYMA_05G062200	M6	no	acyl-CoA oxidase	no	no			no
547627	GLYMA_03G165000	M2	yes	homo-phytochelatin synthase	no	no			no
547628	GLYMA_08G164100	M12	no	inosine-5'-monophosphate dehydrogenase	no	no			no
547629	GLYMA_10G060100	M12	yes	nodulin 6l	DOWN_7	UP_1			yes
547630	GLYMA_09G004400	M4	yes	adenosine 5'-phosphosulfate reductase	no	no			no
547631	GLYMA_11G005800	M1	no	cysteine synthase	no	no			no
547632	GLYMA_16G027700	M6	no	serine acetyltransferase	no	no			no
547633	GLYMA_16G050000	M1	yes	phosphate transporter	no	no			no
547634	GLYMA_10G242600	M2	yes	ATP sulfurylase	no	no			no
547635	GLYMA_06G209000	M2	yes	class 2 transcription repressor NC2 beta 2	no	no			no	yes
547637	GLYMA_17G001400	M1	yes	elongation factor 1-gamma	no	no			no
547638	GLYMA_06G267300	M1	no	disease resistance protein KR3	no	no			no
547642	GLYMA_14G084700	M7	no	dehydration responsive element binding protein	UP_1	no			no	yes
547643	GLYMA_16G038300	M1	yes	methionine synthase	no	no			no
547644	GLYMA_15G203700	M5	no	SOS2-like protein kinase	no	no			no
547645	GLYMA_02G263200	M1	yes	40S ribosomal S4 protein	no	no			no
547647	GLYMA_20G051700	M11	no	ascorbate oxidase	no	no			no
547648	GLYMA_20G144800	M3	no	uncharacterized LOC547648	UP_1	DOWN_15		yes	no
547649	GLYMA_12G084700	M1	yes	histone deacetylase HDT1	no	no			no	yes
547650	GLYMA_06G195500	M0	no	NAC domain protein NAC5	no	no			no	yes
547651	GLYMA_07G030900	M2	yes	uncharacterized LOC547651	no	no			yes
547652	GLYMA_18G216000	M2	yes	ubiquitin-conjugation enzyme	no	no			no
547653	GLYMA_17G006300	M0	no	uncharacterized LOC547653	no	no			no
547654	GLYMA_13G269000	M9	no	GTP-binding protein	no	no			no
547655	GLYMA_12G212400	M1	no	small GTP-binding protein	no	no			no
547656	GLYMA_16G075400	M2	yes	syntaxin	no	no			no
547657	GLYMA_08G363800	M1	no	14-3-3 protein SGF14m	no	no			no
547659	GLYMA_01G172600	M10	no	NADPH:isoflavone reductase	no	no			no
547660	GLYMA_18G220600	M2	yes	2'-hydroxydihydrodaidzein reductase	no	no			no
547661	GLYMA_17G221100	M1	no	probable protein phosphatase 2C 59	no	no			no
547664	GLYMA_17G208500	M0	no	cysteine-rich polycomb-like protein	no	no			no	yes
547665	GLYMA_15G263100	M12	yes	inosine monophosphate dehydrogenase	no	no			no
547666	GLYMA_06G221100	M0	no	lectin	no	no			no
547667	GLYMA_11G194300	M2	yes	lactoylglutathione lyase	no	no			no
547668	GLYMA_15G042000	M4	no	nodulin homeobox	no	no			no
547669	GLYMA_08G200200	M12	yes	acid phosphatase	no	UP_10			no
547670	GLYMA_05G225700	M2	no	profilin	no	no			no
547671	GLYMA_06G182700	M12	yes	carbonic anhydrase	no	UP_1			no
547672	GLYMA_11G248700	M3	no	urease	no	no			no
547673	GLYMA_06G143300	M0	no	expansin	no	no			no
547676	GLYMA_08G052600	M5	yes	HMG I/Y like protein	no	no			no
547677	GLYMA_02G049300	M1	no	ribosomal protein L2	no	no			no
547678	GLYMA_10G248900	M10	no	putative nod33	no	no			no
547679	GLYMA_10G217900	M6	no	sucrose transporter	UP_14	no	yes		no
547680	GLYMA_08G035300	M5	no	monosaccharide transporter	no	no			no
547681	GLYMA_07G008800	M0	no	beta-fructofuranosidase	no	no			no
547682	GLYMA_06G020300	M0	no	ornithine decarboxylase	UP_7	no			no
547683	GLYMA_17G150100	M3	yes	beta-amylase	UP_7	no			no
547684	GLYMA_15G098100	M6	no	beta-amylase	no	no			no
547685	GLYMA_20G066100	M11	no	N-rich protein	no	no			no
547687	GLYMA_16G041200	M9	no	glutamate dehydrogenase 1	no	no			no
547688	GLYMA_17G148000	M1	yes	glutamate dehydrogenase 2	no	no			no
547689	GLYMA_20G024800	M1	yes	pyruvate kinase	no	no			no
547690	GLYMA_06G092100	M10	no	uncharacterized LOC547690	DOWN_14	no	yes		no
547691	GLYMA_07G165700	M6	no	uncharacterized LOC547691	no	no			no
547692	GLYMA_09G118800	M24	yes	uncharacterized LOC547692	DOWN_7	DOWN_14		yes	no
547693	GLYMA_11G093200	M1	yes	sulfite reductase [ferredoxin], chloroplastic	no	no			no
547694	GLYMA_08G189200	M14	no	seed linoleate 9S-lipoxygenase-3	no	no			no
547695	GLYMA_20G063100	M13	no	zinc transporter protein ZIP1	no	no			no
547698	GLYMA_07G155200	M6	no	ferritin	no	no			no
547700	GLYMA_14G092800	M1	yes	vacuolar processing enzyme 2	no	no			no
547701	GLYMA_17G052400	M2	yes	mitogen-activated protein kinase kinase MAPKK2	no	no			no
547702	GLYMA_07G001300	M1	no	beta-amyrin synthase	no	no			no
547703	GLYMA_14G086300	M10	no	L-asparaginase	no	no			no
547704	GLYMA_18G023600	M5	no	diphenol oxidase laccase	no	no			no
547706	GLYMA_02G163900	M0	no	urease accessory protein UreD	no	no			no
547707	GLYMA_20G222600	M6	no	phosphoenolpyruvate carboxylase kinase	no	no			no
547708	GLYMA_17G109400	M0	no	purple acid phosphatase-like protein	no	no			no
547709	GLYMA_07G115900	M0	no	nucleoside diphosphate kinase	no	no			no
547710	GLYMA_08G107700	M9	no	receptor-like kinase RHG4	no	no			no
547711	GLYMA_17G165200	M23	no	ferrous ion membrane transport protein DMT1	no	no			no
547712	GLYMA_14G182100	M2	yes	NADPH:P450 reductase	no	no			no
547714	GLYMA_02G021600	M10	no	uncharacterized LOC547714	UP_7	no			no
547715	GLYMA_14G194300	M5	no	microsomal omega-3-fatty acid desaturase	no	no			no
547717	GLYMA_09G070300	M3	yes	aldehyde dehydrogenase family 7 member B1	UP_7	no			no
547718	GLYMA_05G140400	M1	yes	DELLA protein GAI 1	no	no			no	yes
547719	GLYMA_11G216500	M2	yes	DELLA protein GAI 2	no	no			no	yes
547722	GLYMA_09G283300	M4	no	DIM 1-like protein	no	no			no
547723	GLYMA_14G016200	M12	no	WRKY transcription factor 7	no	no			no	yes
547724	GLYMA_18G043600	M1	no	GAD protein	no	no			no
547725	GLYMA_03G240100	M0	no	branched-chain-amino-acid aminotransferase-like protein 2	no	no			no
547727	GLYMA_20G139700	M6	no	cysteine-rich receptor-like protein kinase	no	no			no
547729	GLYMA_10G106600	M1	yes	beta-glucosidase BoGH3B	no	no			no
547731	GLYMA_10G186000	M7	no	phosphoenolpyruvate-carboxylase kinase	UP_7	no			no
547734	GLYMA_09G069800	M3	yes	pro-cathepsin H	UP_1	no			no
547735	GLYMA_20G009100	M2	yes	3-ketoacyl-CoA thiolase	no	no			no
547736	GLYMA_06G164600	M4	no	cyclin-H1-1	no	no			no
547737	GLYMA_11G192100	M2	yes	cyclin-dependent kinases regulatory subunit	no	no			no
547738	GLYMA_17G262300	M9	no	cyclin-dependent kinases CDKB	no	no			no
547740	GLYMA_20G126700	M2	no	cyclin d3	no	no			no
547741	GLYMA_11G219600	M0	no	WD-repeat cell cycle regulatory protein	no	no			no
547742	GLYMA_03G211900	M9	no	wee1	DOWN_12	no			no
547743	GLYMA_11G056700	M0	no	cyclin-dependent kinase inhibitor 1-1	no	no			no
547744	GLYMA_05G085000	M3	no	cyclin-dependent kinase inhibitor 7	no	no			no
547745	GLYMA_05G052400	M8	yes	ribosomal protein S13	no	no			no
547746	GLYMA_18G151800	M1	yes	ribosomal protein S6	no	no			no
547747	GLYMA_07G004900	M2	yes	ribosomal protein L37	no	no			no
547749	GLYMA_19G043000	M3	yes	proline dehydrogenase	DOWN_2	no			no
547750	GLYMA_07G028600	M1	no	glycerol kinase	no	no			no
547752	GLYMA_19G190900	M1	yes	enolase	no	no			no
547753	GLYMA_04G079200	M14	no	2-on-2 hemoglobin	UP_10	UP_3			no
547754	GLYMA_15G103800	M4	no	isopentenyl transferase	no	no			no
547755	GLYMA_10G205500	M6	no	phosphoenolpyruvate carboxylase	no	no			no
547756	GLYMA_12G210600	M1	no	phosphoenolpyruvate carboxylase	no	no			no
547758	GLYMA_10G231200	M6	yes	beta-carotene hydroxylase BCH3	UP_1	no			no
547759	GLYMA_09G240800	M2	yes	thioredoxin	no	no			no
547761	GLYMA_13G3362001	M1	yes	triosephosphate isomerase	no	no			yes
547762	GLYMA_18G228900	M0	no	digalactosyldiacylglycerol synthase 2	no	no			no
547764	GLYMA_13G360700	M10	no	centromere protein C	no	no			no
547769	GLYMA_12G161300	M1	no	phosphoenolpyruvate carboxylase	no	no			no
547770	GLYMA_17G073400	M12	yes	early nodulin	DOWN_7	UP_1			no
547771	GLYMA_01G028500	M10	no	early nodulin-36A	DOWN_12	UP_1			no
547772	GLYMA_18G018900	M12	yes	early nodulin-70	DOWN_12	UP_1			no
547773	GLYMA_06G216500	M12	yes	early nodulin-93	DOWN_7	UP_1			no
547775	GLYMA_16G045000	M16	no	endo-xyloglucan transferase	no	no			no
547777	GLYMA_15G227500	M6	yes	cysteine proteinase inhibitor	no	no			no
547778	GLYMA_13G024700	M12	yes	probable 2-isopropylmalate synthase	no	UP_1			yes
547781	GLYMA_04G246600	M1	no	mitotic cyclin a2-type	no	no			no
547782	GLYMA_14G037100	M9	no	mitotic cyclin b1-type	no	no			no
547786	GLYMA_13G074800	M9	no	calmodulin	no	no			no
547787	GLYMA_10G178400	M3	yes	calmodulin	DOWN_2	no			no
547788	GLYMA_11G065000	M5	no	G-box binding factor	UP_7	no			no	yes
547789	GLYMA_16G029000	M3	yes	G-box binding factor	no	no			no	yes
547790	GLYMA_01G204200	M0	no	protein kinase	no	no			no
547791	GLYMA_05G000700	M1	yes	pyruvate kinase	no	no			no
547792	GLYMA_17G216000	M1	yes	aspartate aminotransferase	no	no			no
547793	GLYMA_02G141800	M3	yes	glutathione reductase	no	no			no
547794	GLYMA_13G333100	M7	yes	nodulin-26	UP_1	no			no
547795	GLYMA_06G002900	M1	yes	glutamate 1-semialdehyde aminotransferase	no	no			yes
547797	GLYMA_11G038800	M0	no	protein kinase 2	no	no			no
547798	GLYMA_14G213300	M12	yes	gamma glutamine synthetase	no	UP_1			no
547801	GLYMA_20G247850v4	M1	no	extensin-2	no	no			no
547802	GLYMA_08G107300	M5	no	xyloglucan endotransglucosylase/hydrolase 2	DOWN_12	no			no
547803	GLYMA_09G243300	M14	no	GTP binding protein	no	no			no
547804	GLYMA_04G056600	M0	no	G protein alpha subunit	no	no			no
547805	GLYMA_16G140200	M2	yes	TATA-box binding protein	no	no			no
547807	GLYMA_02G203300	M2	yes	omega-6 fatty acid desaturase, chloroplastic	no	no			no
547808	GLYMA_02G138100	M1	yes	stearoyl-acyl carrier protein desaturase	no	no			yes
547810	GLYMA_10G141400	M3	yes	phytochrome A	no	no			no
547811	GLYMA_04G205400	M3	no	protein kinase	no	no			no
547812	GLYMA_15G170700	M1	yes	nucleosome assembly protein 1	no	no			no
547813	GLYMA_06G275700	M2	no	aspartate aminotransferase, mitochondrial	no	no			no
547815	GLYMA_03G144500	M6	no	omega-6 fatty acid desaturase, endoplasmic reticulum isozyme 2	no	no			no
547816	GLYMA_02G255500	M1	yes	acidic ribosomal protein P0	no	no			no
547820	GLYMA_08G200100	M0	no	31 kDa protein	UP_7	no			no
547822	GLYMA_03G132700	M7	yes	glucan endo-1,3-beta-glucosidase	DOWN_1	no			yes
547823	GLYMA_20G196900	M0	yes	Fe-superoxide dismutase	no	no			no
547824	GLYMA_18G205800	M2	yes	ferritin light chain	no	no			no
547825	GLYMA_08G005600	M7	no	Calcium-dependent protein kinase SK5	no	no			no
547826	GLYMA_15G074900	M10	no	protein kinase	no	no			no
547830	GLYMA_09G093050v4	M1	no	repetitive proline-rich protein	no	no			no
547833	GLYMA_06G010600	M1	yes	bifunctional dihydrofolate reductase-thymidylate synthase	no	no			no
547835	GLYMA_07G007000	M6	no	lipoxygenase	UP_7	no			no
547836	GLYMA_13G347700	M6	no	lipoxygenase	UP_7	no			no
547837	GLYMA_18G238700	M0	no	desiccation protectant protein Lea14 homolog	no	no			no
547838	GLYMA_08G025700	M5	no	luminal-binding protein 5	no	no			no
547839	GLYMA_05G219400	M5	no	ER-binding immunoglobulin protein BiP4	no	no			no
547840	GLYMA_08G025900	M5	no	ER-binding immunoglobulin protein BIP2	no	no			no
547843	GLYMA_16G100400	M5	no	protease inhibitor	no	no			no
547844	GLYMA_03G124400	M1	yes	beta-tubulin	no	no			no
547845	GLYMA_09G160400	M7	yes	alpha galactosidase	no	no			no
547850	GLYMA_13G323600	M1	yes	plamsma membrane-associated AAA-ATPase	no	no			no
547851	GLYMA_06G162600	M5	no	calnexin	DOWN_13	no			no
547852	GLYMA_12G013100	M22	yes	low molecular weight heat shock protein Hsp23.9	DOWN_10	no			no
547853	GLYMA_19G011400	M3	yes	low molecular weight heat shock protein Hsp22.3	UP_7	no			no
547855	GLYMA_05G217300	M1	yes	SDL12A	no	no			no
547856	GLYMA_07G006900	M8	yes	lipoxygenase	no	no			no
547857	GLYMA_02G073600	M6	no	aquaporin PIP2-9	UP_7	no			no
547858	GLYMA_01G207300	M0	no	homeobox-leucine zipper protein HAT4	no	no			no	yes
547859	GLYMA_18G195700	M1	yes	alpha-carboxyltransferase aCT-1 precursor	no	no			no
547860	GLYMA_13G347800	M3	no	lipoxygenase	UP_7	no			no
547862	GLYMA_05G128000	M22	yes	chlorophyll a/b-binding protein	no	no			no
547863	GLYMA_14G059300	M1	yes	phosphoinositide-specific phospholipase C P12	no	no			no
547864	GLYMA_14G059200	M14	no	phosphoinositide-specific phospholipase C P13	no	no			no
547866	GLYMA_20G170300	M2	no	choline kinase	no	no			no
547868	GLYMA_05G243800	M1	yes	G beta-like protein	no	no			no
547870	GLYMA_03G109500	M1	yes	nucleoside diphosphate kinase	no	no			no
547871	GLYMA_12G195500	M6	no	peroxidase	no	no			no
547872	GLYMA_13G307000	M6	no	peroxidase	no	no			no
547873	GLYMA_01G163100	M5	no	peroxidase 64	no	no			no
547874	GLYMA_11G080400	M0	no	aspartyl protease family protein 1	no	no			no
547875	GLYMA_20G045500	M5	yes	cysteine proteinase inhibitor	no	no			no
547877	GLYMA_11G170300	M10	no	asparagine synthetase	UP_7	DOWN_10			no
547878	GLYMA_05G176300	M0	no	ras-related protein Rab11A	no	no			no
547881	GLYMA_13G267800	M3	no	gamma glutamyl hydrolase	UP_7	no			no
547882	GLYMA_12G217300	M1	yes	sali5-4a protein	no	no			no
547883	GLYMA_05G070266v4	M6	no	tobamovirus multiplication protein 2A	no	no			no
547884	GLYMA_13G142400	M7	yes	heavy metal-associated isoprenylated plant protein 5	DOWN_7	no			no
547885	GLYMA_17G027400	M5	yes	desiccation protective protein LEA5	UP_1	no			yes
547886	GLYMA_17G236200	M11	yes	scof-1 protein	DOWN_14	UP_10	yes		yes	yes
547887	GLYMA_20G175100	M6	no	calmodulin-like domain protein kinase isoenzyme beta	no	no			no
547888	GLYMA_08G316500	M2	no	calmodulin-like domain protein kinase isoenzyme gamma	no	no			no
547889	GLYMA_18G298300	M0	yes	14-3-3 protein SGF14a	no	no			no
547890	GLYMA_04G092600	M2	yes	14-3-3 protein SGF14b	no	no			no
547891	GLYMA_05G158100	M1	yes	14-3-3 protein SGF14c	no	no			no
547893	GLYMA_17G254900	M6	no	cysteine proteinase	no	no			no
547894	GLYMA_14G195000	M13	no	asparagine synthetase 2	no	DOWN_12			no
547895	GLYMA_18G061100	M3	no	asparagine synthetase 1	UP_7	no			no
547896	GLYMA_20G150600	M0	no	early light-induced protein	no	no			no
547898	GLYMA_12G217400	M1	no	Sali3-2	no	no			no
547902	GLYMA_20G024200	M12	yes	nodulin-23	no	UP_1			no
547903	GLYMA_13G364400	M12	yes	nodulin-44	no	UP_1			no
547904	GLYMA_08G120100	M12	yes	nodulin-26	DOWN_12	UP_1			yes
547905	GLYMA_19G074000	M12	yes	nodulin-26b (AA 1-213)	no	UP_1			no
547907	GLYMA_19G131500	M4	no	pyrroline-5-carboxylate reductase	no	no			no
547911	GLYMA_14G005700	M2	yes	chalcone reductase CHR1	no	no			no
547914	GLYMA_02G265400	M12	yes	nodulin-16-like	DOWN_7	UP_1			no
547915	GLYMA_07G243651v4	M0	no	stress-induced protein SAM22	no	no			no
547916	GLYMA_17G030200	M7	yes	stress-induced protein H4	no	no			no
547917	GLYMA_15G132200	M2	yes	tubulin beta chain	no	no			no
547918	GLYMA_19G063400	M1	yes	P24 oleosin isoform A	no	no			no
547919	GLYMA_19G127200	M9	no	G2/mitotic-specific cyclin S13-7	no	no			no
547920	GLYMA_03G123600	M7	no	G2/mitotic-specific cyclin S13-6	no	no			no
547924	GLYMA_04G123800	M1	no	ubiquinol oxidase 1, mitochondrial	no	no			no
547925	GLYMA_15G252200	M6	no	lactoylglutathione lyase	no	no			no
547926		M10	no	early nodulin protein	DOWN_12	UP_1			no
547928	GLYMA_17G111100	M7	yes	AAI_LTSS superfamily protein	DOWN_3	no			no
547929		M2	yes	auxin down regulated	no	no			no
547930	GLYMA_01G232400	M5	yes	4-coumarate--CoA ligase 4	no	no			no
547931	GLYMA_06G301500	M4	no	beta-amylase	no	no			no
547932	GLYMA_17G137700	M9	no	hsp70-Hsp90 organizing protein 1	no	no			no
547933	GLYMA_08G341400	M0	no	kunitz trypsin inhibitor	no	no			no
547936	GLYMA_15G251500	M3	yes	glutathione transferase	UP_1	no			no
547938	GLYMA_06G160300	M1	no	defensin-like protein	no	no			no
547939	GLYMA_10G051200	M9	no	probable E3 ubiquitin-protein ligase RHG1A	no	no			no
547940	GLYMA_12G038200	M2	yes	squalene synthase	no	no			no
547941	GLYMA_19G087600	M1	no	protoporphyrinogen IX oxidase	no	no			no
547943	GLYMA_09G005600	M1	no	aspartic proteinase A1	no	no			no
547944	GLYMA_13G372000	M6	no	4-coumarate--CoA ligase 2	no	no			no
547945	GLYMA_05G001100	M0	no	50S ribosomal protein L22, chloroplastic	no	no			no
547946	GLYMA_13G323800	M7	yes	NRT2 protein	DOWN_1	DOWN_2			no
547948	GLYMA_06G148500	M9	no	ribonucleotide reductase large subunit B	no	no			no
547949	GLYMA_10G180100	M2	yes	auxin-induced protein ali50	no	no			no
547950	GLYMA_08G174700	M12	no	glutathione S-transferase GST 9	no	no			no
547951	GLYMA_14G031000	M3	yes	glutathione S-transferase 24	no	no			no
547953	GLYMA_18G041100	M1	yes	glutamine synthetase nodule isozyme	no	no			no
547954	GLYMA_02G018700	M10	no	hydroxyisourate hydrolase	no	no			no
547955	GLYMA_07G132600	M2	no	expansin	no	no			no
547956	GLYMA_11G114800	M2	yes	bZIP transcription factor ATB2	no	no			no	yes
547957	GLYMA_16G012600	M5	no	ethylene responsive protein	no	no			no	yes
547958	GLYMA_11G119500	M6	no	sorbitol-like transporter	no	no			no
547960	GLYMA_14G039400	M2	yes	urease accessory protein UreF	no	no			no
547962	GLYMA_17G175700	M6	no	cyclin-dependent kinase inhibitor 7	no	no			no
547963	GLYMA_02G005500	M1	yes	cytosolic malate dehydrogenase	no	no			no
547964	GLYMA_17G137800	M3	yes	vacuolar-processing enzyme	UP_1	no			no
547965	GLYMA_19G161100	M0	no	auxin-induced protein AUX28	no	no			no
547966	GLYMA_19G068300	M0	no	calmodulin	no	no			no
547967	GLYMA_03G185900	M1	yes	nodulin-26	no	no			no
547968	GLYMA_08G005100	M0	yes	protein kinase 3	no	no			yes
547970	GLYMA_18G003900	M2	no	phytoene desaturase	no	no			no
547972	GLYMA_02G078500	M0	no	GmCK1p	no	no			no
547973	GLYMA_11G091400	M7	yes	heavy metal-associated isoprenylated plant protein 26	UP_9	no			no
547974	GLYMA_05G121600	M12	yes	nodulin-21	DOWN_14	UP_1	yes		no
547975	GLYMA_06G017100	M9	no	HMG-1 like protein gene	no	no			no
547976	GLYMA_05G211700	M11	yes	1-aminocyclopropane 1-carboxylate synthase	no	no			no
547977	GLYMA_17G226700	M0	no	guanine nucleotide-binding protein alpha-2 subunit	no	no			no
547978	GLYMA_10G207100	M0	no	cysteine proteinase	no	no			no
547979	GLYMA_05G207000	M5	no	theta class glutathione S-transferase	no	no			no
547980	GLYMA_13G002500	M2	no	ABC transporter-like protein	no	no			no
547981	GLYMA_02G128000	M1	no	S-adenosylmethionine decarboxylase	no	no			no
547983	GLYMA_04G094500	M8	no	phosphatidylinositol 3-kinase	no	no			no
547984	GLYMA_13G165200	M9	no	ribosomal protein S11	no	no			no
547985	GLYMA_08G085100	M2	yes	DNA-directed RNA polymerase II subunit RPB7	no	no			no
547986	GLYMA_18G026000	M1	no	clathrin heavy chain	no	no			no
547987	GLYMA_10G156900	M4	no	phosphoribosylamine--glycine ligase	no	no			no
547988	GLYMA_01G124500	M0	no	ferritin	no	no			no
547989	GLYMA_19G237700	M2	yes	homoglutathione synthetase	no	no			no
547990	GLYMA_13G290900	M1	yes	SGF14D	no	no			no
547992	GLYMA_09G030400	M1	yes	epsilon2-COP	no	no			yes
547993	GLYMA_20G092000	M6	no	aspartic proteinase	no	no			no
547994	GLYMA_03G028000	M0	no	arginase	UP_7	no			no
547995	GLYMA_08G027600	M2	yes	biotin carboxylase precursor	no	no			no
547998	GLYMA_06G046000	M13	no	plasma membrane Ca2+-ATPase	no	no			no
547999	GLYMA_17G080200	M0	no	translation initiation factor IF1	no	no			no
548000	GLYMA_17G019300	M8	yes	copper amino oxidase	no	no			no
548003	GLYMA_20G245600	M2	yes	protein kinase Pti1	no	no			no
548005	GLYMA_13G106100	M4	no	diacylglycerol acyltransferase	no	no			no
548006	GLYMA_19G101100	M1	yes	mitochondrial phosphate transporter	no	no			no
548009	GLYMA_19G225500	M3	no	aspartic proteinase 2	no	no			no
548010	GLYMA_10G277800	M0	no	syringolide-induced protein 1-3-1A	no	no			no	yes
548011	GLYMA_04G190700	M12	yes	cysteine proteinase	no	no			no
548014	GLYMA_07G043800	M1	yes	ribosome-associated protein p40	no	no			yes
548016	GLYMA_03G128300	M15	no	ferredoxin-dependent glutamate synthase, chloroplastic	no	no			no
548017	GLYMA_08G107800	M1	no	aspartokinase-homoserine dehydrogenase	no	no			no
548018	GLYMA_10G040800	M0	no	proline-rich protein precursor	no	no			no
548020	GLYMA_05G186900	M9	no	ribonucleoside-diphosphate reductase large subunit	no	no			no
548021	GLYMA_09G155500	M6	no	kunitz trypsin protease inhibitor	UP_14	no	yes		no
548023	GLYMA_09G235400	M5	no	cystathionine-gamma-synthase	no	no			no
548025	GLYMA_07G069300	M0	no	ubiquitin carrier protein 4	no	no			no
548026	GLYMA_09G127700	M2	no	UDP-glycosyltransferase 1	no	no			no
548027	GLYMA_04G012300	M6	no	isoflavone reductase homolog 2	no	no			no
548028	GLYMA_05G129600	M1	yes	beta-ketoacyl-ACP synthetase I-2	no	no			no
548029	GLYMA_18G190300	M0	no	glutathione S-transferase GST 11	no	no			no
548030	GLYMA_15G251900	M5	no	glutathione S-transferase GST 16	no	no			no
548031	GLYMA_05G161400	M3	yes	glutathione S-transferase GST 20	UP_1	no			yes
548032	GLYMA_11G043800	M9	no	receptor-like protein kinase 2	no	UP_15		yes	no
548033	GLYMA_18G211400	M2	yes	beta-ketoacyl-acyl carrier protein synthase III	no	no			no
548034	GLYMA_17G064600	M6	no	4-coumarate:coenzyme A ligase	no	no			no
548035	GLYMA_19G054900	M1	yes	resistance protein KR1	no	no			no
548036	GLYMA_13G210800	M7	yes	glutamine synthetase precursor	DOWN_1	no			no
548037	GLYMA_18G252300	M3	no	ethylene-responsive element binding protein 1	DOWN_12	no			no	yes
548038	GLYMA_09G044200	M2	yes	translationally controlled tumor-like protein	no	no			yes
548040	GLYMA_17G260400	M16	yes	expansin 1	no	no			no
548042	GLYMA_10G259300	M11	no	RING-H2 finger protein	no	no			no
548044	GLYMA_10G218100	M1	yes	tyrosine phosphatase 1	no	no			no
548045	GLYMA_07G189500	M5	no	monosaccharide transporter	no	no			no
548046	GLYMA_16G014800	M5	yes	O-fucosyltransferase 36	no	no			no
548047	GLYMA_04G090300	M16	yes	phosphoglycerate mutase-like protein	no	no			no
548049	GLYMA_19G229700	M2	yes	DnaJ-like protein	no	no			no
548050	GLYMA_10G145300	M3	yes	galactinol synthase	UP_1	no			yes
548052	GLYMA_19G115900	M2	yes	glycinamide ribonucleotide transformylase	no	no			no
548053	GLYMA_06G011000	M8	yes	40S ribosomal protein S25	no	no			yes
548054	GLYMA_01G001300	M2	yes	cycloartenol synthase	no	no			no
548055	GLYMA_20G207100	M2	yes	harpin binding protein 1	no	no			no
548056	GLYMA_07G084300	M1	no	CDK-activating kinase	no	no			no
548058	GLYMA_18G034300	M1	no	delta-pyrroline-5-carboxylate synthetase	no	no			no
548059	GLYMA_19G200000	M3	yes	digalactosyldiacylglycerol synthase 1	UP_7	no			no
548063	GLYMA_03G004100	M3	no	calmodulin	no	no			no
548065	GLYMA_04G007300	M12	yes	glutamine phosphoribosylpyrophosphate amidotransferase	no	UP_2			no
548066	GLYMA_11G236300	M4	no	bZIP transcription factor	no	no			no	yes
548067	GLYMA_18G221700	M1	yes	dihydrodipicolinate synthase	no	no			yes
548068	GLYMA_09G022300	M7	yes	peroxidase	DOWN_1	no			yes
548070	GLYMA_10G108600	M0	no	transcription factor TFIIB	no	no			no	yes
548071	GLYMA_06G007500	M13	no	arginine decarboxylase	no	UP_14		yes	no
548072	GLYMA_18G243500	M0	no	biotin carboxyl carrier protein precursor	no	no			no
548073	GLYMA_10G090500	M1	yes	S-adenosyl-L-methionine:delta24-sterol-C-methyltransferase	no	no			no
548074	GLYMA_08G243000	M1	yes	UDP-glucose dehydrogenase	no	no			no
548075	GLYMA_10G243200	M0	no	RecA/Rad51/DMC1-like protein	no	no			no
548077	GLYMA_08G072200	M2	yes	alternative oxidase 3, mitochondrial	no	no			no
548079	GLYMA_08G334900	M1	no	proliferating cell nuclear antigen	no	no			no
548080	GLYMA_02G245100	M9	no	HMG-Y related protein variant A	no	no			no
548081	GLYMA_16G071800	M2	no	P24 oleosin	no	no			no
548082	GLYMA_11G215500	M1	yes	glutamate--ammonia ligase	no	no			no
548084	GLYMA_19G231900	M3	yes	epoxide hydrolase	UP_14	no	yes		no
548085	GLYMA_19G245400	M3	yes	wound-induced protein	UP_7	no			no
548086	GLYMA_18G042100	M11	yes	syringolide-induced protein 13-1-1	no	UP_10			no
548088	GLYMA_04G020200	M10	no	ornithine decarboxylase	UP_7	DOWN_13			no
548089	GLYMA_10G166600	M6	yes	phosphoenolpyruvate-carboxylase kinase	UP_1	no			no
548090	GLYMA_01G077000	M4	no	cytokinin induced message	no	no			no
548091		M5	no	cysteine proteinase inhibitor	no	no			no
548093	GLYMA_14G101000	M2	yes	rudimentary enhancer	no	no			no
548094	GLYMA_02G145300	M3	yes	3-methylcrotonyl-CoA carboxylase 1	UP_7	no			no
548095	GLYMA_04G247700	M6	no	aminolevulinate, delta-, dehydratase	no	no			no
548101	GLYMA_15G045000	M12	yes	nodulin-22	DOWN_12	UP_1			yes
553156	GLYMA_11G150243v4	M1	yes	ascorbate peroxidase 1, cytosolic	no	no			no
606295	GLYMA_08G160500	M2	no	NADP-dependent isocitrate dehydrogenase	no	no			no
606296	GLYMA_09G170400	M2	yes	GAGA-binding protein	no	no			no	yes
606297	GLYMA_08G108000	M12	yes	selenium-binding protein 1	no	UP_1			no
606502	GLYMA_07G132000	M5	no	metallothionein type 2	no	no			no
606504	GLYMA_11G016200	M6	no	Cytochrome P450 97B2	no	no			no
606505	GLYMA_08G093500	M0	no	purple acid phosphatase	no	no			no
606506	GLYMA_19G126000	M1	yes	cytochrome P450 98A2	no	no			no
606507	GLYMA_18G080000	M6	no	serine O-acetyltransferase 1	no	no			no
606508	GLYMA_12G073100	M1	yes	L-ascorbate peroxidase 2	no	no			yes
606509	GLYMA_12G159300	M1	yes	malate dehydrogenase	no	no			no
606704	GLYMA_17G255900	M8	yes	cytochrome P450 monooxygenase CYP83D1	no	no			no
606705	GLYMA_13G173500	M6	no	2-hydroxyisoflavanone synthase	no	no			no
732540	GLYMA_11G174100	M16	no	omega-3 fatty acid desaturase D	no	no			no
732541	GLYMA_01G214600	M3	yes	senescence-inducible chloroplast stay-green protein 2	UP_7	no			no
732542	GLYMA_12G058100	M2	no	TPR-containing protein kinase	no	no			no
732543	GLYMA_12G014300	M3	yes	gamma-tocopherol methyltransferase	no	no			no
732544	GLYMA_16G091800	M0	no	heat stress transcription factor 33	no	no			no	yes
732545	GLYMA_20G241600	M5	no	chalcone--flavonone isomerase 1B-1	no	no			no
732546	GLYMA_20G241700	M0	no	chalcone--flavonone isomerase 2-A	no	no			no
732547	GLYMA_06G143000	M1	yes	chalcone isomerase 4A	no	no			no
732549	GLYMA_10G276700	M2	yes	nitrate and chloride transporter	no	no			no
732550	GLYMA_11G053000	M1	no	glycosyltransferase	no	no			no
732552	GLYMA_01G051300	M3	no	NAC domain protein NAC1	UP_7	no			no	yes
732553	GLYMA_06G114000	M7	no	NAC domain protein NAC2	no	no			no	yes
732555	GLYMA_12G022700	M18	no	NAC domain protein NAC6	DOWN_12	DOWN_12			no	yes
732556	GLYMA_05G246700	M1	no	SEL-1	no	no			no
732557	GLYMA_18G040100	M7	yes	dehydroascorbate reductase	no	no			no
732558	GLYMA_18G038600	M0	no	pyridoxal kinase	no	no			no
732559	GLYMA_04G103900	M2	yes	dehydration responsive element-binding protein 3	no	no			no	yes
732562	GLYMA_02G112600	M0	no	plastid division regulator MinE	no	no			no
732563	GLYMA_13G266100	M7	yes	senescence-associated receptor-like kinase	DOWN_1	no			no
732564	GLYMA_17G109300	M3	yes	uncharacterized protein TDF-5	UP_14	no	yes		no
732566	GLYMA_20G053200	M16	yes	homoserine dehydrogenase	no	no			no
732567	GLYMA_02G240700	M4	no	autophagy protein 5	no	no			no
732569	GLYMA_09G191300	M1	yes	putative receptor protein kinase PERK1	no	no			no
732570	GLYMA_10G211400	M5	yes	chorismate synthase	no	no			no
732572	GLYMA_05G141900	M6	yes	ornithine aminotransferase	no	no			no
732573	GLYMA_20G229900	M6	no	sodium/hydrogen exchanger 1	no	no			no
732574	GLYMA_12G051700	M0	no	salt-tolerance protein	no	no			no	yes
732575	GLYMA_08G109400	M0	no	chalcone synthase 1	DOWN_14	no	yes		no
732576	GLYMA_02G156800	M6	no	lectin	UP_14	no	yes		no
732577	GLYMA_12G020600	M9	no	biotin synthase	no	no			no
732578	GLYMA_07G254600	M1	yes	glucosyltransferase	no	no			no
732579	GLYMA_06G042100	M5	no	dehydration-responsive element binding protein 2	UP_1	no			no	yes
732580	GLYMA_17G191000	M0	no	VHS and GAT domain protein	no	no			no
732581	GLYMA_13G325900	M2	yes	aquaporin PIP2-6	no	no			no
732582	GLYMA_05G157300	M1	yes	tubulin A	no	no			no
732583	GLYMA_08G142400	M0	no	WRKY transcription factor 6	no	DOWN_12			no	yes
732585	GLYMA_08G143400	M19	no	WRKY transcription factor 40	no	no			no	yes
732587	GLYMA_13G102000	M11	no	WRKY transcription factor 13	DOWN_12	no			no	yes
732588	GLYMA_15G003300	M11	no	WRKY transcription factor 27	no	no			no	yes
732589	GLYMA_17G057100	M11	no	WRKY transcription factor 33	DOWN_12	no			no	yes
732590	GLYMA_03G220800	M3	no	WRKY transcription factor 51	no	no			no	yes
732591	GLYMA_10G011300	M10	no	WRKY transcription factor 54	no	no			no	yes
732593	GLYMA_06G321600	M6	no	FAD-linked oxidoreductase 2	no	no			no
732594	GLYMA_20G167500	M13	no	abscisic stress ripening-like protein	no	no			no
732596	GLYMA_12G012200	M8	no	polygalacturonase precursor	no	no			no
732598	GLYMA_05G216400	M2	yes	endoglucanase 6	no	no			no
732599	GLYMA_05G133400	M7	yes	polygalacturonase precursor	DOWN_10	no			no
732600	GLYMA_13G031300	M2	yes	SWI/SNF complex subunit SWI3C	no	no			no
732601	GLYMA_10G204400	M3	no	RAV-like DNA-binding protein	DOWN_1	no			no	yes
732602	GLYMA_08G285400	M7	yes	polygalacturonase At1g48100	DOWN_1	no			no
732603	GLYMA_15G169100	M3	no	xyloglucan endotransglycosylase	UP_7	no			no
732604	GLYMA_12G172500	M2	no	aquaporin PIP2-5	no	no			no
732605	GLYMA_18G229800	M14	no	phosphomannomutase	no	no			no
732606	GLYMA_17G053300	M4	no	diacylglycerolacyltransferase-1b	no	no			no
732607	GLYMA_03G168000	M3	yes	PDR-like ABC-transporter	UP_1	no			no
732608	GLYMA_01G008600	M1	yes	GAMYB-binding protein	no	no			no
732609	GLYMA_17G165600	M6	no	Cys2-His2 zinc finger protein	no	no			no
732610	GLYMA_19G160800	M5	no	tryptophan synthase alpha chain	no	no			no
732611	GLYMA_13G175100	M2	yes	triose phosphate/phosphate translocator, chloroplastic	no	no			no
732612	GLYMA_04G184300	M1	yes	plastid phosphoenolpyruvate/phosphate translocator-like	no	no			yes
732613	GLYMA_19G263500	M5	no	ion channel CASTOR	no	no			no
732614	GLYMA_12G167300	M9	no	probable ion channel SYM8	no	no			no
732616	GLYMA_15G222300	M9	no	calcium and calcium/calmodulin-dependent serine/threonine-protein kinase	no	no			no
732618	GLYMA_06G190200	M1	no	HDZip I protein	no	no			no	yes
732619	GLYMA_02G168000	M0	no	homogentisate phytyltransferase VTE2-2	no	no			no
732625	GLYMA_12G040000	M13	no	nodule autoregulation receptor kinase	DOWN_7	DOWN_12			no
732627	GLYMA_15G087200	M1	no	pyridoxine biosynthesis protein	no	no			no
732631	GLYMA_02G132100	M5	no	nitrate reductase	no	no			no
732632	GLYMA_05G022200	M6	no	heat shock protein	UP_14	no	yes		no
732634	GLYMA_06G109200	M7	yes	inducible nitrate reductase 2	DOWN_7	DOWN_7			no
732635	GLYMA_09G016700	M1	yes	guanine nucleotide regulatory protein	no	no			no
732639	GLYMA_06G248900	M7	yes	NAC domain protein NAC3	UP_1	no			no	yes
732640	GLYMA_06G254200	M1	yes	proteasome subunit alpha type-6	no	no			no
732641	GLYMA_11G043900	M8	yes	malate dehydrogenase, glyoxysomal	no	no			no
732642	GLYMA_12G0819001	M2	yes	aminoalcoholphosphotransferase	no	no			no
732644	GLYMA_18G057700	M2	yes	malonyltransferase	no	no			no
732645	GLYMA_17G037100	M3	no	beta-glycosidase-like	no	no			no
732646	GLYMA_11G153900	M10	no	beclin 1 protein	no	no			no
732647	GLYMA_11G027400	M3	yes	senescence-inducible chloroplast stay-green protein 1	UP_7	no			no
732648	GLYMA_17G061900	M0	no	homogentisate phytylprenyltransferase	no	no			no
732651	GLYMA_12G221500	M3	yes	NAC domain protein NAC4	UP_1	no			yes	yes
732652	GLYMA_08G051300	M0	no	sialyltransferase-like	no	no			no
732653	GLYMA_15G189200	M4	no	receptor-like protein kinase 3-like	no	no			no
732654	GLYMA_19G163500	M4	no	autophagy-related protein 9	no	no			no
732657	GLYMA_11G162574v4	M12	yes	polygalacturonase	DOWN_7	UP_1			yes
732658	GLYMA_18G030700	M7	yes	endoglucanase 1	DOWN_1	no			no
732659	GLYMA_08G312400	M1	no	glucose-6-phosphate/phosphate translocator 1, chloroplastic	no	no			no
732660	GLYMA_18G017200	M5	no	asparagine synthetase [glutamine-hydrolyzing] 3	DOWN_14	no	yes		no
732661	GLYMA_11G114100	M13	no	receptor protein kinase-like protein	no	no			no
732662	GLYMA_11G227300	M8	yes	coronatine-insensitive 1	no	no			no
778027	GLYMA_04G222400	M5	no	chalcone isomerase 4B	no	no			no
778030	GLYMA_12G032200	M0	no	MYB transcription factor MYB54	no	no			no	yes
778031	GLYMA_06G003800	M16	no	MYB transcription factor MYB48	no	no			no	yes
778032	GLYMA_15G019400	M13	no	MYB transcription factor MYB52	no	no			no	yes
778033	GLYMA_06G160500	M7	yes	MYB transcription factor MYB56	no	no			no	yes
778034	GLYMA_14G191700	M2	no	MYB transcription factor MYB57	no	no			no	yes
778036	GLYMA_13G354800	M2	no	MYB transcription factor MYB62	no	no			no	yes
778038	GLYMA_17G1671001	M11	no	MYB transcription factor MYB178	no	no			no	yes
778039	GLYMA_14G062200	M2	no	MYB transcription factor MYB75	no	no			no	yes
778043	GLYMA_17G160500	M2	yes	MYB transcription factor MYB85	no	no			no	yes
778051	GLYMA_06G036800	M11	no	MYB transcription factor MYB124	DOWN_7	no			no	yes
778052	GLYMA_08G029400	M12	yes	MYB transcription factor MYB127	no	UP_1			no	yes
778053	GLYMA_01G003000	M0	no	MYB transcription factor MYB128	no	no			no	yes
778054	GLYMA_09G131400	M0	no	MYB transcription factor MYB136	no	no			no	yes
778055	GLYMA_13G333200	M2	yes	MYB transcription factor MYB139	no	no			no	yes
778056	GLYMA_06G187600	M6	no	MYB transcription factor MYB183	no	no			no	yes
778057	GLYMA_04G177300	M3	no	MYB transcription factor MYB143	no	no			no	yes
778058	GLYMA_11G211643v4	M7	yes	MYB transcription factor MYB173	no	no			no	yes
778059	GLYMA_05G032200	M3	no	transcription factor MYB176	no	no			no	yes
778060	GLYMA_14G210600	M0	no	MYB transcription factor MYB177	no	no			no	yes
778063	GLYMA_02G254200	M2	no	MYB transcription factor MYB83	no	no			no	yes
778065	GLYMA_10G010300	M7	yes	transcription factor MYB78	UP_1	no			no	yes
778067	GLYMA_02G224900	M7	no	transcription factor DIVARICATA	no	no			no	yes
778072	GLYMA_20G090700	M5	no	transcription factor MYB61	no	no			no	yes
778073	GLYMA_09G178000	M0	no	uncharacterized LOC778073	no	no			no	yes
778077	GLYMA_03G078000	M4	no	MYB transcription factor MYB51	no	no			no	yes
778079	GLYMA_06G050000	M5	no	transcription factor RAX3	no	no			no	yes
778081	GLYMA_18G181100	M4	no	transcription factor MYB3R-3	no	no			no	yes
778082	GLYMA_01G016600	M0	no	transcription factor MYB39	no	no			no	yes
778083	GLYMA_13G094400	M4	no	transcription factor MYB36	no	no			no	yes
778084	GLYMA_19G184500	M20	no	transcription factor RAX2	no	no			no	yes
778086	GLYMA_03G261800	M12	yes	MYB transcription factor MYB114	no	no			no	yes
778089	GLYMA_16G217700	M9	no	protein REVEILLE 7	no	no			no	yes
778090	GLYMA_16G032600	M10	no	protein REVEILLE 5	no	no			no	yes
778091	GLYMA_08G293300	M3	yes	MYB transcription factor MYB149	DOWN_7	no			no	yes
778092	GLYMA_06G201500	M0	no	MYB transcription factor MYB150	no	no			no	yes
778093	GLYMA_05G222600	M12	yes	transcription factor MYBS3	DOWN_7	UP_3			no	yes
778094	GLYMA_05G077100	M3	yes	chloride channel	UP_1	no			yes
778095	GLYMA_02G062700	M5	no	dof zinc finger protein DOF3.4	no	no			no	yes
778096	GLYMA_13G352000	M2	no	dof zinc finger protein DOF3.1	no	no			no	yes
778097	GLYMA_17G081800	M0	no	Dof4	no	no			no	yes
778098	GLYMA_13G237500	M0	no	dof zinc finger protein DOF1.4	no	no			no	yes
778099	GLYMA_16G145000	M18	no	dof zinc finger protein DOF3.4	no	no			no	yes
778100	GLYMA_01G183000	M14	no	dof zinc finger protein DOF5.1	no	no			no	yes
778101	GLYMA_07G198900	M1	no	dof zinc finger protein DOF1.4	no	no			no	yes
778103	GLYMA_08G195300	M3	no	uncharacterized LOC778103	UP_10	no			no	yes
778105	GLYMA_13G177500	M0	no	dof zinc finger protein DOF1.4	no	no			no	yes
778106	GLYMA_11G151497v4	M11	no	dof zinc finger protein DOF2.1	no	no			no	yes
778107	GLYMA_04G183700	M0	no	dof zinc finger protein DOF5.6	no	no			no	yes
778108	GLYMA_17G180600	M16	no	dof zinc finger protein DOF5.7	no	no			no	yes
778110	GLYMA_07G053900	M2	no	Dof17	no	no			no	yes
778111	GLYMA_19G257500	M0	no	Dof18	no	no			no	yes
778112	GLYMA_10G173700	M2	no	dof zinc finger protein DOF4.6	no	no			no	yes
778113	GLYMA_17G101000	M6	no	cyclic dof factor 3	no	no			no	yes
778114	GLYMA_04G233300	M11	no	Dof21	no	no			no	yes
778115	GLYMA_06G131500	M11	no	Dof21b	DOWN_14	no	yes		no	yes
778116	GLYMA_04G158800	M7	no	Dof22	UP_10	UP_15		yes	no	yes
778119	GLYMA_13G241900	M19	no	Dof26	no	no			no	yes
778121	GLYMA_12G082100	M10	no	lethal leaf spot 1-like protein	UP_7	no			no
778122	GLYMA_09G208500	M0	no	putative bZIP domain class transcription factor	no	no			no	yes
778123	GLYMA_13G316900	M11	no	bZIP transcription factor	no	no			no	yes
778124	GLYMA_02G058800	M2	no	bZIP transcription factor bZIP115	no	no			no	yes
778128	GLYMA_06G284900	M6	no	bZIP transcription factor bZIP50	no	no			no	yes
778129	GLYMA_18G283800	M2	yes	bZIP transcription factor 55	no	no			no	yes
778130	GLYMA_10G013300	M2	yes	bZIP transcription factor bZIP59	no	no			no	yes
778131	GLYMA_06G079800	M0	no	bZIP transcription factor bZIP62	no	no			no	yes
778132	GLYMA_02G161100	M6	yes	bZIP transcription factor bZIP68	no	no			no	yes
778133	GLYMA_03G255000	M3	yes	bZIP transcription factor bZIP77	UP_7	no			no	yes
778134	GLYMA_09G242800	M10	no	putative bZIP domain class transcription factor	no	no			no	yes
778135	GLYMA_20G224500	M0	no	bZIP transcription factor bZIP89	no	no			no	yes
778136	GLYMA_19G130200	M12	yes	bZIP transcription factor	no	no			no	yes
778137	GLYMA_03G247100	M0	yes	bZIP transcription factor bZIP105	no	no			no	yes
778138	GLYMA_01G042800	M12	no	bZIP transcription factor bZIP109	no	no			no	yes
778139	GLYMA_08G115300	M6	no	bZIP transcription factor bZIP110	no	no			no	yes
778140	GLYMA_05G157000	M6	no	bZIP transcription factor bZIP111	no	no			no	yes
778142	GLYMA_02G082800	M13	no	putative bZIP domain class transcription factor	no	no			no	yes
778144	GLYMA_19G216200	M2	yes	bZIP transcription factor 53B	no	no			yes	yes
778145	GLYMA_11G110400	M7	no	bZIP transcription factor bZIP28	no	no			no	yes
778146	GLYMA_17G253200	M1	yes	bZIP transcription factor 11	no	no			no	yes
778147	GLYMA_05G122400	M2	yes	bZIP transcription factor bZIP9	no	no			no	yes
778149	GLYMA_11G108100	M2	yes	bZIP transcription factor bZIP121	no	no			no	yes
778153	GLYMA_05G108200	M0	no	bZIP transcription factor bZIP72	no	no			no	yes
778156	GLYMA_14G041800	M20	no	putative bZIP domain class transcription factor	no	no			no	yes
778158	GLYMA_04G245100	M19	no	UDP-sugar pyrophosphorylase	no	no			no
778162	GLYMA_12G053800	M7	yes	isoflavone conjugate-specific beta-glucosidase	DOWN_1	no			yes
778163	GLYMA_05G062300	M0	no	MYB transcription factor MYB93	no	no			no	yes
778164	GLYMA_07G066100	M10	no	MYB transcription factor MYB133	no	no			no	yes
778165	GLYMA_01G194600	M2	yes	telomere repeat-binding factor 2	no	no			no	yes
778167	GLYMA_20G157900	M1	no	transcription factor LAF1	no	no			no	yes
778171	GLYMA_04G010300	M4	yes	bZIP transcription factor bZIP125	no	no			no	yes
778172	GLYMA_14G204100	M9	no	bZIP transcription factor 43	no	no			no	yes
778173	GLYMA_09G029300	M2	yes	MYB transcription factor	no	no			no	yes
778174	GLYMA_17G237900	M8	yes	MYB transcription factor MYB70	no	UP_13			no	yes
778175	GLYMA_14G086500	M8	no	MYB transcription factor MYB81	no	UP_13			no	yes
778177	GLYMA_08G189900	M1	no	MYB transcription factor MYB107	no	DOWN_14		yes	no	yes
778178	GLYMA_02G026300	M2	no	MYB transcription factor MYB138	no	no			no	yes
778179	GLYMA_06G303100	M1	yes	MYB transcription factor MYB73	no	no			no	yes
778181	GLYMA_11G176500	M1	no	transcription factor DIVARICATA	no	no			no	yes
778182	GLYMA_03G227700	M7	yes	transcription factor MYB86	no	no			no	yes
778183	GLYMA_17G037500	M0	no	transcription factor MYB108	no	no			no	yes
778188	GLYMA_04G029600	M2	yes	bZIP transcription factor bZIP44	no	no			no	yes
778189	GLYMA_02G012700	M2	yes	bZIP transcription factor bZIP60	no	no			no	yes
778190	GLYMA_13G193700	M1	yes	bZIP transcription factor	no	no			no	yes
778191	GLYMA_16G141500	M5	no	bZIP transcription factor bZIP117	no	no			no	yes
778192	GLYMA_13G269500	M0	no	bZIP transcription factor bZIP132	no	no			no	yes
778193	GLYMA_14G1397001	M2	yes	bZIP transcription factor bZIP16	no	no			no	yes
778194	GLYMA_13G345200	M1	no	bZIP transcription factor 51	no	no			no	yes
778195	GLYMA_11G183700	M6	no	bZIP transcription factor	no	no			no	yes
778196	GLYMA_02G310600	M12	no	uncharacterized LOC778196	no	no			no
778197	GLYMA_11G052100	M11	no	MYB transcription factor MYB50	no	no			no	yes
780535	GLYMA_17G144100	M0	no	MYB transcription factor MYB180	no	no			no	yes
780536	GLYMA_17G094400	M6	no	MYB transcription factor MYB173	no	no			no	yes
780537	GLYMA_07G007200	M0	no	telomere repeat-binding factor 4	no	no			no	yes
780539	GLYMA_18G044200	M0	no	protein REVEILLE 1	no	no			no	yes
780540	GLYMA_19G260900	M12	yes	LHY1/CCA1-like protein	no	no			no	yes
780547	GLYMA_02G020800	M11	no	putative bZIP domain class transcription factor	no	no			no	yes
780548	GLYMA_18G277100	M10	no	bZIP transcription factor bZIP73A	no	no			no	yes
780549	GLYMA_12G033000	M7	no	bZIP transcription factor bZIP122	no	no			no	yes
780550	GLYMA_03G219300	M2	yes	bZIP transcription factor 53A	no	no			no	yes
780552	GLYMA_16G095200	M0	no	bZIP transcription factor 93	no	no			no	yes
780553	GLYMA_11G107100	M0	no	transcription factor MYBZ2	no	no			no	yes
780554	GLYMA_01G0386002	M2	no	transcription factor MYB1R1	no	no			no	yes
780555	GLYMA_04G078300	M7	no	bZIP transcription factor 61	no	no			no	yes
780556	GLYMA_01G190100	M4	no	MYB transcription factor MYB112	no	no			no	yes
780560	GLYMA_12G036400	M5	no	bZIP transcription factor 21	no	no			no	yes
100037445	GLYMA_20G072400	M2	yes	uricase-2 isozyme 2	no	no			no
100037447	GLYMA_14G223500	M1	no	catalase	no	no			no
100037448	GLYMA_06G017900	M6	no	catalase	UP_14	no	yes		no
100037449	GLYMA_18G196000	M1	no	carboxyl transferase alpha subunit	no	no			no
100037450	GLYMA_07G202300	M5	no	isoflavone synthase 1	no	no			no
100037452	GLYMA_19G000700	M1	yes	pyruvate kinase	no	no			no
100037453	GLYMA_13G112700	M6	no	plastid 3-keto-acyl-ACP synthase II-B	no	no			no
100037455	GLYMA_10G292200	M7	yes	chalcone--flavonone isomerase 1B-2	DOWN_7	DOWN_14		yes	no
100037456	GLYMA_02G227200	M0	no	omega-3 fatty acid desaturase, endoplasmic reticulum	no	no			no
100037457	GLYMA_06G172600	M1	yes	glyceraldehyde-3-phosphate dehydrogenase	no	no			yes
100037458	GLYMA_08G018000	M11	no	1-aminocyclopropane-1-carboxylate synthase	DOWN_12	no			no
100037459	GLYMA_08G350800	M1	no	beta-amyrin and sophoradiol 24-hydroxylase	no	no			no
100037460	GLYMA_02G257200	M6	no	phosphatidylinositol-specific phospholipase C	no	no			no
100037461	GLYMA_08G023300	M1	yes	SDL5A	no	no			no
100037462	GLYMA_18G195900	M6	no	alfa-carboxyltransferase precursor	no	no			no
100037468	GLYMA_18G032000	M1	yes	guanylyl cyclase	no	no			no
100037470	GLYMA_10G014700	M6	no	protein disufide isomerase-like protein	no	no			no
100037471	GLYMA_02G014000	M1	yes	thioredoxin-like superfamily protein	no	no			no
100037472	GLYMA_19G229000	M2	yes	protein disulfide isomerase-like protein	no	no			no
100037475	GLYMA_10G147600	M5	yes	calreticulin-1	no	no			no
100037476	GLYMA_07G049900	M0	no	granule-bound starch synthase	no	no			no
100037477	GLYMA_18G224500	M9	no	SOC1	no	no			no	yes
100037478	GLYMA_14G121400	M9	no	stearoyl-ACP desaturase	DOWN_7	UP_10			no
100037479	GLYMA_11G025600	M2	yes	osmotin-like protein, acidic	no	no			no
100037481	GLYMA_14G078600	M1	yes	allene oxide synthase	no	no			no
100037482	GLYMA_17G246500	M11	no	allene oxide synthase	no	no			no
100037483	GLYMA_09G018500	M14	no	endo-1,4-beta-glucancase	no	no			no
100037484	GLYMA_20G171100	M2	yes	hypoxanthine-guanine phosphoribosyltransferase-like	no	no			no
100101836	GLYMA_15G259400	M0	no	MYB14 protein	no	no			no	yes
100101837	GLYMA_10G180800	M6	no	MYB29 protein	DOWN_1	no			no	yes
100101840	GLYMA_03G004800	M6	no	uncharacterized LOC100101840	no	no			no
100101844	GLYMA_07G243500	M0	no	PR10-like protein	no	no			no
100101848	GLYMA_10G214500	M2	yes	auxin down-regulated protein	no	no			no
100101849	GLYMA_11G111500	M5	yes	endoglucanase 24	no	no			no
100101853	GLYMA_15G026500	M10	no	lipoxygenase L-5	UP_7	DOWN_13			no
100101857	GLYMA_16G023000	M6	no	MYB transcription factor MYB92	no	no			no	yes
100101859	GLYMA_07G048500	M4	no	LHY1/CCA1-like protein	no	no			no	yes
100101861	GLYMA_09G167900	M3	no	protein REVEILLE 7-like	no	no			no	yes
100101862	GLYMA_12G040600	M5	yes	bZIP transcription factor bZIP124	no	no			no	yes
100101864	GLYMA_07G209100	M0	no	senescence-associated nodulin 1A	no	no			no
100101865	GLYMA_03G244800	M2	yes	cysteine synthase	no	no			no
100101868	GLYMA_17G126500	M0	no	probable pectate lyase 18	no	no			no
100101869	GLYMA_15G275300	M1	no	xylulose 5-phosphate/phosphate translocator, chloroplastic	no	no			no
100101871	GLYMA_03G123200	M6	no	bZIP transcription factor 38	no	no			no	yes
100101872	GLYMA_06G022300	M2	yes	bZIP transcription factor 47	DOWN_7	no			no	yes
100101873	GLYMA_12G121000	M0	no	bZIP transcription factor 48	no	no			no	yes
100101874	GLYMA_12G208400	M0	no	transcription factor bZIP58	no	no			no	yes
100101875	GLYMA_08G227000	M2	yes	ABSCISIC ACID-INSENSITIVE 5-like protein 2	no	no			no	yes
100101876	GLYMA_06G040400	M3	yes	transcription factor bZIP71	UP_1	no			yes	yes
100101878	GLYMA_08G183600	M2	no	transcription factor bZIP81	no	no			no	yes
100101881	GLYMA_15G232000	M1	no	bZIP transcription factor	no	no			no	yes
100101882	GLYMA_01G013600	M3	no	putative bZIP domain class transcription factor	no	no			no	yes
100101884	GLYMA_13G272500	M16	no	putative bZIP domain class transcription factor	no	no			no	yes
100101885	GLYMA_15G209600	M1	yes	putative bZIP domain class transcription factor	no	no			no	yes
100101886	GLYMA_16G168400	M0	no	putative bZIP domain class transcription factor	no	no			no	yes
100101887	GLYMA_08G126500	M2	yes	bZIP transcription factor 63	no	no			no	yes
100101889	GLYMA_14G071400	M1	yes	bZIP transcription factor 11	no	no			no	yes
100101891	GLYMA_10G188500	M7	yes	ethylene receptor	DOWN_3	no			no
100101892	GLYMA_10G167300	M8	yes	GAF/HisKA/CheY-like REC domain-containing protein	no	no			no
100101893	GLYMA_07G050300	M3	no	endonuclease	no	no			no
100101895	GLYMA_03G256500	M4	no	glucosyltransferase	no	no			no
100101896	GLYMA_04G221300	M1	yes	MnSOD	no	no			no
100101898	GLYMA_12G203100	M14	no	dehydration-responsive element binding protein 5	UP_13	no			no	yes
100101899	GLYMA_18G234600	M0	no	OAS-TL3 cysteine synthase	no	no			no
100101900	GLYMA_07G206800	M2	yes	OAS-TL4 cysteine synthase	no	no			no
100101901	GLYMA_14G030400	M6	no	4-hydroxyphenylpyruvate dioxygenase	UP_4	no			no
100101902	GLYMA_16G175600	M1	no	UDP-glucose:isoflavone 7-O-glucosyltransferase	no	no			no
100101903	GLYMA_08G109700	M0	no	DnaJ-like protein	no	no			no
100101904	GLYMA_12G088700	M20	no	bZIP transcription factor	no	no			no	yes
100101909	GLYMA_20G228900	M3	no	cysteine synthase	no	no			no
100101912	GLYMA_08G265600	M0	no	putative bZIP domain class transcription factor	no	no			no	yes
100101913	GLYMA_15G068600	M12	no	endonuclease	no	no			no
100101915	GLYMA_10G249000	M22	no	photosystem I subunit PsaD	no	no			no
100125585	GLYMA_03G056400	M3	no	acyl-CoA oxidase	no	no			no
100127362	GLYMA_19G126800	M6	no	bZIP transcription factor 37	no	no			no	yes
100127365	GLYMA_19G030500	M1	yes	malonyl-CoA:isoflavone 7-O-glucoside-6''-O-malonyltransferase	no	no			no
100127367	GLYMA_01G128100	M0	no	WRKY transcription factor 5	no	no			no	yes
100127368	GLYMA_19G217000	M0	no	WRKY transcription factor 8	no	no			no	yes
100127369	GLYMA_01G053800	M0	no	WRKY transcription factor 9	no	no			no	yes
100127371	GLYMA_11G053100	M17	no	WRKY transcription factor 14	no	no			no	yes
100127376	GLYMA_09G005700	M3	yes	WRKY transcription factor 23	UP_12	no			no	yes
100127377	GLYMA_17G074000	M1	yes	WRKY transcription factor 24	no	no			no	yes
100127381	GLYMA_14G135400	M9	no	WRKY transcription factor 31	no	no			no	yes
100127382	GLYMA_07G262700	M3	no	WRKY transcription factor 34	no	no			no	yes
100127383	GLYMA_08G325800	M4	no	WRKY transcription factor 35	no	no			no	yes
100127384	GLYMA_13G310100	M0	no	WRKY transcription factor 36	no	no			no	yes
100127385	GLYMA_02G232600	M11	no	WRKY transcription factor 39	no	no			no	yes
100127386	GLYMA_15G168200	M11	no	WRKY transcription factor 42	no	no			no	yes
100127388	GLYMA_12G152600	M1	yes	WRKY transcription factor 44	no	no			no	yes
100127391	GLYMA_09G061900	M11	yes	WRKY transcription factor 47	DOWN_12	UP_13			no	yes
100127392	GLYMA_08G118200	M0	no	WRKY transcription factor 48	no	no			no	yes
100127393	GLYMA_14G200200	M11	no	WRKY transcription factor 49	no	no			no	yes
100127394	GLYMA_04G076200	M10	no	WRKY transcription factor 50	no	no			no	yes
100127395	GLYMA_06G320700	M0	no	WRKY transcription factor 59	no	no			no	yes
100127397	GLYMA_18G056600	M9	no	WRKY transcription factor 62	UP_7	no			no	yes
100127398	GLYMA_18G238600	M5	no	WRKY transcription factor 64	UP_7	DOWN_13			no	yes
100127399	GLYMA_07G034800	M0	no	lipoxygenase-9	UP_7	no			no
100127400	GLYMA_08G189600	M6	no	lipoxygenase-10	UP_10	no			no
100127402	GLYMA_06G056300	M8	no	chloroplast copper-translocating HMA8 P-ATPase	no	no			no
100127404	GLYMA_08G050100	M1	yes	cytosolic chaperonin	no	no			yes
100127405	GLYMA_06G166900	M9	no	sugar efflux transporter SWEET16	DOWN_12	no			no
100127406	GLYMA_14G072200	M0	no	inositol pentakisphosphate 2-kinase	no	no			no
100127407	GLYMA_12G240900	M0	no	inositol polyphosphate 6-/3-/5-kinase	no	no			no
100127408	GLYMA_17G089000	M1	yes	inositol phosphate kinase	no	no			no
100127409	GLYMA_06G089800	M10	no	inositol phosphate kinase	no	no			no
100127410	GLYMA_10G255000	M0	no	inositol phosphate kinase	no	no			no
100127411	GLYMA_08G032500	M2	yes	profilin	no	no			no
100127412	GLYMA_01G170300	M10	no	thioredoxin h1	DOWN_7	no			no
100127413	GLYMA_16G013900	M2	no	alanine aminotransferase 1	no	no			no
100127414	GLYMA_01G026700	M1	no	alanine aminotransferase 2	no	no			no
100127416	GLYMA_08G085900	M1	yes	MSI1	no	no			yes
100127417	GLYMA_10G022000	M2	yes	FIE	no	no			no
100127418	GLYMA_05G123500	M5	no	p34cdc2 protein kinase	no	no			no
100127420	GLYMA_11G253000	M14	no	15-cis-phytoene desaturase, chloroplastic/chromoplastic	no	no			no
100127421	GLYMA_11G163300	M0	no	WRKY transcription factor 19	no	no			no	yes
100127423	GLYMA_03G220100	M0	no	WRKY transcription factor 41	no	no			no	yes
100127424	GLYMA_13G289400	M3	no	WRKY transcription factor 52	no	no			no	yes
100127426	GLYMA_13G056100	M5	yes	malonyl-CoA:isoflavone 7-O-glucoside-6''-O-malonyltransferase	no	no			no
100127427	GLYMA_01G056800	M6	no	WRKY transcription factor 32	no	no			no	yes
100127428	GLYMA_07G057400	M3	no	WRKY transcription factor 55	DOWN_7	no			no	yes
100127429	GLYMA_13G161600	M6	no	probable sucrose-phosphate synthase	no	no			no
100127430	GLYMA_16G092200	M8	no	inositol phosphate kinase	no	no			no
100137073	GLYMA_20G141100	M0	no	pyruvate orthophosphate dikinase regulatory protein	no	no			no
100137074	GLYMA_18G010000	M2	yes	GT-1	no	no			no	yes
100137075	GLYMA_15G156900	M2	yes	allantoate amidohydrolase	no	no			no
100137076	GLYMA_14G050600	M1	yes	protein disulfide isomerse like protein	no	no			no
100137077	GLYMA_06G109500	M13	no	oxysterol-binding protein	no	no			no
100137078	GLYMA_19G114700	M3	no	KS-type dehydrin SLTI629	UP_7	no			no
100170642	GLYMA_11G004000	M11	no	kinase-associated protein phosphatase 1	no	no			no
100170643	GLYMA_01G239700	M10	no	kinase-associated protein phosphatase 2	no	no			no
100170649	GLYMA_01G063100	M0	no	salicylic acid methyl transferase-like protein	DOWN_14	no	yes		no
100170673	GLYMA_03G036500	M3	no	with no lysine kinase 5	UP_7	no			no
100170674	GLYMA_01G153300	M9	no	abscisic acid 8'-hydroxylase	DOWN_14	no	yes		no
100170675	GLYMA_18G238200	M11	no	WRKY transcription factor 10	no	no			no	yes
100170676	GLYMA_02G115200	M1	yes	WRKY transcription factor 28	no	no			no	yes
100170678	GLYMA_08G218600	M11	no	WRKY transcription factor 56	no	no			no	yes
100170680	GLYMA_12G212300	M4	no	WRKY transcription factor 16	no	no			no	yes
100170681	GLYMA_02G141000	M2	yes	WRKY transcription factor 22	no	no			no	yes
100170682	GLYMA_18G213200	M0	no	WRKY transcription factor 57	no	no			no	yes
100170683	GLYMA_04G223300	M3	no	WRKY transcription factor 58	DOWN_7	DOWN_7			no	yes
100170684	GLYMA_08G240800	M2	yes	WRKY transcription factor 4	no	no			no	yes
100170685	GLYMA_05G096500	M0	no	WRKY transcription factor	no	no			no	yes
100170687	GLYMA_10G215200	M1	yes	C2-H2 zinc finger protein	no	no			no	yes
100170689	GLYMA_18G231400	M7	yes	Bowman-Birk type proteinase inhibitor	UP_1	no			no
100170690	GLYMA_16G211700	M2	no	kunitz family trypsin and protease inhibitor protein	no	no			no
100170691	GLYMA_18G231500	M7	yes	putative Bowman-Birk type protease inhibitor	UP_1	no			yes
100170693	GLYMA_05G012300	M1	yes	acyl-ACP thioesterase	no	no			no
100170694	GLYMA_15G177800	M6	no	putative cysteine protease	no	no			no
100170695	GLYMA_17G051600	M13	no	PHD2	no	no			no
100170696	GLYMA_13G347000	M1	yes	PHD finger protein	no	no			no
100170697	GLYMA_14G099700	M14	no	PHD finger superfamily protein	no	no			no
100170698	GLYMA_07G271400	M0	no	PHD5	no	no			no
100170699	GLYMA_09G068500	M0	no	PHD finger protein GmPHD6	no	no			no
100170700	GLYMA_16G005400	M10	no	PHD1	no	no			no
100170701	GLYMA_11G011500	M1	no	chalcone synthase	no	no			no
100170702	GLYMA_10G162100	M5	no	bZIP transcription factor protein SBZ1	no	no			no	yes
100170703	GLYMA_10G172200	M16	no	granule bound starch synthase Ia	no	no			no
100170705	GLYMA_04G247900	M1	yes	protein disulfide isomerase-like protein	no	no			no
100170706	GLYMA_12G172800	M16	yes	protein disulfide isomerase-like protein	no	no			no
100170707	GLYMA_06G152900	M2	yes	NAC domain-containing protein 82	no	no			no	yes
100170708	GLYMA_16G043200	M7	yes	NAC domain protein	UP_1	no			no	yes
100170709	GLYMA_18G301500	M10	yes	NAC domain-containing protein	no	no			no	yes
100170711	GLYMA_04G212000	M0	no	NAC domain-containing protein	no	no			no	yes
100170712	GLYMA_15G051200	M5	no	NAC domain-containing protein 104	UP_14	no	yes		no	yes
100170713	GLYMA_13G030900	M3	yes	NAC domain protein	UP_11	no	yes		no	yes
100170714	GLYMA_14G152700	M6	yes	NAC domain-containing protein	no	no			no	yes
100170715	GLYMA_02G222300	M1	yes	NAC domain protein	no	no			no	yes
100170716	GLYMA_16G152100	M0	no	NAC domain protein	no	no			no	yes
100170717	GLYMA_02G109800	M10	no	NAC domain protein	UP_12	no			no	yes
100170718	GLYMA_13G279900	M7	yes	NAC transcription factor NAC27	UP_1	no			no	yes
100170719	GLYMA_17G101500	M7	yes	NAC domain-containing protein 100	UP_1	no			no	yes
100170720	GLYMA_08G173400	M1	no	NAC domain protein	no	no			no	yes
100170723	GLYMA_03G263700	M2	yes	EREBP/AP2 transcription factor	no	no			no	yes
100170725	GLYMA_07G239200	M3	no	peroxisomal enoyl-CoA hydratase/isomerase family protein	no	no			no
100170726	GLYMA_17G009400	M3	yes	peroxisomal short-chain dehydrogenase/reductase family protein	no	no			no
100170727	GLYMA_12G032300	M3	no	peroxisomal ascorbate peroxidase	no	no			no
100170728	GLYMA_09G240600	M1	yes	peroxisomal voltage-dependent anion-selective channel protein	no	no			no
100170729	GLYMA_16G080900	M3	no	peroxisomal 3-hydroxyisobutyryl-coenzyme A hydrolase	no	no			no
100170731	GLYMA_05G033500	M2	no	betaine aldehyde dehydrogenase	no	no			no
100170732	GLYMA_02G244300	M3	no	peroxisomal small heat shock protein	UP_7	no			no
100170733	GLYMA_01G129400	M6	no	alanine--glyoxylate aminotransferase 2 homolog 2, mitochondrial	UP_14	no	yes		no
100170734	GLYMA_10G124700	M6	no	peroxisomal 3-ketoacyl-CoA thiolase	no	no			no
100170735	GLYMA_08G063800	M6	no	peroxisomal malate dehydrogenase	no	no			no
100170736		M2	yes	(S)-2-hydroxy-acid oxidase GLO1	no	no			no
100170737	GLYMA_11G107200	M3	yes	ascorbate peroxidase	no	no			no
100170738	GLYMA_03G040600	M6	no	alanine--glyoxylate aminotransferase 2 homolog 3, mitochondrial	UP_14	no	yes		no
100170739	GLYMA_14G026400	M6	no	peroxisomal citrate synthase	no	no			no
100170741	GLYMA_19G067900	M2	yes	ABSCISIC ACID-INSENSITIVE 5-like protein 2	no	no			no	yes
100170742	GLYMA_13G236500	M8	no	ethylene-responsive element binding factor 4	no	UP_13			no	yes
100170744	GLYMA_08G360200	M3	no	NAC domain-containing protein	no	no			no	yes
100170746	GLYMA_06G077400	M11	no	WRKY transcription factor 37	no	no			no	yes
100170747	GLYMA_16G026400	M3	no	WRKY transcription factor 60	DOWN_7	no			no	yes
100170750	GLYMA_13G339800	M7	no	aluminum-activated citrate transporter	no	no			no
100170751	GLYMA_05G195000	M0	no	NAC domain-containing protein 2	no	no			no	yes
100170752	GLYMA_11G131900	M1	no	PLETHORA 2	no	no			no	yes
100170753	GLYMA_06G254700	M0	no	peroxisomal 3-hydroxyacyl-CoA dehydrogenase-like protein	no	no			no
100170754	GLYMA_17G027700	M3	no	peroxisomal fatty acid beta-oxidation multifunctional protein	no	no			no
100170755	GLYMA_06G186300	M6	no	betaine aldehyde dehydrogenase	UP_7	no			no
100170756	GLYMA_19G020100	M9	yes	mitochondrial outer membrane protein porin of 34 kDa	no	no			no
100174966	GLYMA_16G196300	M3	yes	phosphatidylethanolamine-binding protein BFT	UP_1	no			no
100174967	GLYMA_02G255400	M11	yes	nematode resistance HS1pro1 protein	DOWN_7	UP_10			no
100194416	GLYMA_18G220500	M2	yes	vestitone reductase	no	no			no
100194418	GLYMA_01G006400	M1	no	arginyl-tRNA synthetase	no	no			no
100194419	GLYMA_10G242200	M0	no	RAR1 protein	no	no			no
100194420	GLYMA_01G222400	M4	no	SGT1-1	no	no			no
100194421	GLYMA_09G128800	M0	no	SGT1-2	no	no			no
100194422	GLYMA_02G302500	M5	no	heat shock protein 90-2	no	no			no
100194423	GLYMA_18G074100	M5	no	heat shock protein 90-1	no	no			no
100217331	GLYMA_07G207200	M1	yes	stearoyl-ACP desaturase 2	no	no			yes
100217333	GLYMA_19G102000	M0	no	inducer of CBF expression 2	no	no			no	yes
100217335	GLYMA_01G120400	M3	no	omega-3 fatty acid desaturase	no	no			no
100217336	GLYMA_12G047500	M3	yes	cold-regulated protein	UP_7	no			no
100217337	GLYMA_09G045700	M11	yes	cold-regulated protein	no	no			no
100217338	GLYMA_09G020800	M13	no	NPR1-1 protein	no	no			no
100217339	GLYMA_15G127200	M12	no	NPR1-2 protein	no	no			no
100217340	GLYMA_02G131700	M3	yes	bZIP transcription factor 1	no	no			no	yes
100233233	GLYMA_04G101500	M0	no	cryptochrome 1	no	no			no
100233234	GLYMA_10G180600	M3	yes	cryptochrome 2	no	no			no
100240704	GLYMA_01G217700	M5	no	PR-5b protein	DOWN_10	no			no
100271888	GLYMA_16G017400	M12	yes	late elongated hypocotyl and circadian clock associated-1-like protein 1	no	no			no	yes
100271889	GLYMA_06G196200	M0	no	timing of CAB expression 1	no	no			no
100272198	GLYMA_20G228000	M0	no	serine/threonine-protein kinase WNK1	no	no			no
100272199	GLYMA_19G242900	M0	no	with no lysine kinase 9	no	no			no
100272202	GLYMA_20G066900	M1	yes	with no lysine kinase 8	no	no			no
100272203	GLYMA_02G235700	M4	no	with no lysine kinase 12	no	no			no
100272204	GLYMA_06G176800	M12	yes	with no lysine kinase 7	no	no			no
100272207	GLYMA_14G203700	M1	yes	with no lysine kinase 13	no	no			no
100286794	GLYMA_05G150800	M1	no	Rhg4-like receptor kinase II	no	no			no
100301876	GLYMA_03G183900	M9	no	transcription factor RAX2	no	no			no	yes
100301877	GLYMA_11G063100	M5	no	Nod factor receptor protein 5A	DOWN_10	no			no
100301878	GLYMA_08G111000	M3	no	lectin	no	no			no
100301879	GLYMA_02G106100	M0	no	peroxisomal adenine nucleotide carrier 1	no	no			no
100301880	GLYMA_18G227200	M3	no	peroxisomal biogenesis factor 11 family protein	no	no			no
100301881	GLYMA_19G061200	M0	no	monodehydroascorbate reductase 4, peroxisomal	no	no			no
100301883	GLYMA_13G062700	M3	no	starch synthase IIa-1	no	no			no
100301884	GLYMA_19G022900	M0	no	starch synthase IIa-2	no	no			no
100301887	GLYMA_17G062000	M0	no	PAS protein ZEITLUPE 1	no	no			no
100301888	GLYMA_13G097600	M2	yes	clock-associated PAS protein ZEITLUPE 2	no	no			no
100301889	GLYMA_05G239400	M0	no	circadian clock-associated FKF1	no	no			no
100301890	GLYMA_15G254000	M24	no	transcriptional factor NAC35	no	no			no	yes
100301891	GLYMA_07G229100	M7	yes	transcription factor NAC51	UP_2	no			no	yes
100301893	GLYMA_06G081100	M1	no	BURP domain protein RD22	no	no			no
100301894	GLYMA_02G008800	M2	yes	autophagy-related protein 8i	no	no			no
100301895	GLYMA_12G098400	M1	no	autophagy-related protein 8d	no	no			no
100301896	GLYMA_10G295300	M7	yes	Glycinol 4-dimethylallyltransferase	DOWN_4	no			no
100301897	GLYMA_03G248400	M3	yes	probable aldo-keto reductase 1	UP_4	no			no
100301898	GLYMA_02G023800	M0	no	TIR-NBS-LRR type disease resistance protein	no	no			no
100301899	GLYMA_04G188800	M0	no	with no lysine kinase	no	no			no
100301900	GLYMA_15G274600	M1	no	ferric reductase defective 3a	no	no			no
100301901	GLYMA_07G252600	M6	yes	1-deoxy-D-xylulose 5-phosphate synthase 1	UP_12	no			no
100301902	GLYMA_08G218900	M3	no	phospholipid N-methyltransferase	no	no			no
100301904	GLYMA_20G143900	M19	no	long chain acyl-CoA synthetase 6, peroxisomal	no	no			no
100301906	GLYMA_19G108800	M7	no	transcriptional factor NAC11	UP_13	no			no	yes
100302722	GLYMA_03G227400	M1	no	germin-like protein	no	no			no
100302735	GLYMA_10G058200	M3	no	phenylalanine ammonia-lyase 2.1	no	no			no
100303753	GLYMA_09G102800	M13	no	ferric reductase defective 3b	no	DOWN_7			no
100305347	GLYMA_19G264200	M0	no	MYB-like transcription factor EOBI	no	no			no	yes
100305348	GLYMA_15G222400	M0	no	bZIP transcription factor 128	no	no			no	yes
100305350	GLYMA_03G088900	M1	no	plasma membrane ascorbate-reducible b-type cytochrome family protein	DOWN_12	no			no
100305351	GLYMA_18G202600	M0	no	omega-3 fatty acid desaturase	no	no			no
100305353	GLYMA_01G010400	M2	no	DEAD-box RNA helicase	no	no			no
100305355	GLYMA_08G180800	M8	yes	somatic embryogenesis receptor-like kinase-like protein	no	no			no
100305356	GLYMA_15G168500	M12	no	CC-NBS-LRR class disease resistance protein	no	no			no
100305357	GLYMA_14G026300	M0	no	receptor-like protein kinase	no	no			no
100305360	GLYMA_05G136900	M5	no	brassinosteroid receptor-like protein	no	no			no
100305362	GLYMA_01G168100	M5	no	receptor-like protein kinase	no	no			no
100305363	GLYMA_03G140700	M5	no	protein kinase	no	no			no
100305364	GLYMA_20G169000	M11	no	serine/threonine protein kinase-like protein	no	no			no
100305365	GLYMA_16G079200	M13	no	protein kinase	no	no			no
100305366	GLYMA_03G202000	M6	no	protein kinase	no	no			no
100305369	GLYMA_20G100500	M19	no	NBS-LRR disease resistance protein	no	no			no
100305371	GLYMA_20G137700	M7	yes	cysteine-rich receptor-like protein kinase	DOWN_1	no			no
100305372	GLYMA_10G001700	M1	no	protein kinase	no	no			no
100305373	GLYMA_14G028100	M12	no	MAPK	no	no			no
100305375	GLYMA_07G084700	M0	no	uncharacterized LOC100305375	no	no			no
100305376	GLYMA_04G045600	M5	no	uncharacterized LOC100305376	no	no			no
100305377	GLYMA_10G218800	M10	no	somatic embryogenesis receptor kinase	no	no			no
100305378	GLYMA_09G149200	M2	no	gibberellin 20-oxidase	no	no			no
100305379	GLYMA_16G200800	M23	no	gibberellin 20-oxidase 7	UP_10	no			no
100305380	GLYMA_08G108900	M1	yes	serine hydroxylmethyltransferase	no	no			no
100305381	GLYMA_13G222300	M20	no	serine hydroxymethyltransferase 4	no	no			no
100305382	GLYMA_09G176300	M11	no	auxin efflux carrier component 1c	no	no			no
100305383	GLYMA_17G057300	M16	yes	auxin efflux carrier component 2b	no	no			no
100305384	GLYMA_20G093200	M0	no	receptor protein kinase	no	no			no
100305386	GLYMA_09G181600	M6	no	serine/threonine protein kinase family protein	no	no			no
100305387	GLYMA_13G054300	M3	yes	FERONIA receptor-like kinase	DOWN_7	no			no
100305388	GLYMA_13G050200	M0	no	NSP-interacting kinase	no	no			no
100305389	GLYMA_12G168400	M0	no	serine/threonine protein kinase	no	no			no
100305391	GLYMA_01G241000	M1	no	cysteine-rich receptor-like protein kinase	no	no			no
100305393	GLYMA_18G255600	M9	no	serine/threonine protein kinase-like protein	no	no			no
100305396	GLYMA_08G060500	M0	no	protein kinase	no	no			no
100305397	GLYMA_17G048900	M11	yes	kinase-like protein	no	no			no
100305398	GLYMA_17G062300	M9	no	protein kinase family protein	no	no			no
100305399	GLYMA_06G110700	M0	no	receptor-like protein kinase like protein	no	no			no
100305400	GLYMA_13G224500	M1	no	receptor-like kinase	no	no			no
100305401	GLYMA_08G297900	M0	no	protein kinase	no	no			no
100305402	GLYMA_08G284100	M3	no	cysteine-rich receptor-like protein kinase	no	no			no
100305403	GLYMA_05G067800	M0	no	NAK-type protein kinase	no	no			no
100305404	GLYMA_14G212100	M1	yes	NAK-type protein kinase	no	no			no
100305405	GLYMA_14G155500	M14	no	protein kinase family protein	no	no			no
100305406	GLYMA_10G298400	M0	no	serine/threonine protein kinase	no	no			no
100305407	GLYMA_10G271200	M7	no	wall-associated kinase	no	no			no
100305409	GLYMA_10G252800	M7	yes	cysteine-rich receptor-like protein kinase	no	no			no
100305411	GLYMA_16G117200	M6	no	protein kinase	no	no			no
100305412	GLYMA_17G166200	M2	yes	protein kinase family protein	no	no			no
100305413	GLYMA_05G222700	M1	no	protein kinase family protein	no	no			no
100305414	GLYMA_11G146272v4	M16	no	protein kinase	no	no			no
100305415	GLYMA_11G223200	M1	yes	protein kinase-related protein	no	no			no
100305416	GLYMA_15G042900	M1	yes	protein kinase	no	no			no
100305417	GLYMA_14G001300	M0	no	protein kinase	no	no			no
100305418	GLYMA_12G002400	M11	no	cytokinin-regulated kinase	DOWN_7	UP_10			no
100305419	GLYMA_11G144800	M1	yes	protein kinase family protein	no	no			no
100305420	GLYMA_02G037100	M12	yes	cysteine-rich receptor-like protein kinase	no	DOWN_15		yes	no
100305421	GLYMA_12G104100	M1	yes	S-locus lectin protein kinase family protein	no	no			no
100305422	GLYMA_08G360600	M1	no	serine/threonine-protein kinase	no	no			no
100305423	GLYMA_13G161700	M10	no	calmodulin-binding receptor-like cytoplasmic kinase	no	no			no
100305425	GLYMA_11G139200	M4	no	protein kinase	no	no			no
100305426	GLYMA_17G219200	M11	no	Avr9/Cf-9 induced kinase	no	no			no
100305427	GLYMA_17G224300	M0	no	lectin-like receptor kinase	UP_10	no			no
100305429	GLYMA_16G157400	M0	no	lectin protein kinase family protein	no	no			no
100305431	GLYMA_08G193000	M3	no	protein kinase family protein	no	no			no
100305432	GLYMA_07G066600	M2	yes	protein kinase family protein	no	no			no
100305434	GLYMA_16G034900	M0	no	receptor-like protein kinase	no	no			no
100305435	GLYMA_16G034600	M13	no	calmodulin-binding receptor-like cytoplasmic kinase	no	no			no
100305436	GLYMA_16G047100	M4	no	protein kinase family protein	no	no			no
100305437	GLYMA_10G012000	M11	no	NAK-like ser/thr protein kinase	no	no			no
100305438	GLYMA_13G144400	M10	no	receptor-like cytoplasmic kinase1-like protein	no	no			no
100305439	GLYMA_04G012900	M5	no	protein kinase family protein	no	no			no
100305441	GLYMA_13G159400	M6	no	protein kinase	no	no			no
100305442	GLYMA_11G118200	M1	no	protein kinase family protein	no	no			no
100305443	GLYMA_02G021700	M0	no	serine/threonine protein kinase-like protein	no	no			no
100305445	GLYMA_05G039900	M14	no	receptor-like protein kinase	no	no			no
100305449	GLYMA_14G047900	M0	no	receptor protein kinase-like protein	no	no			no
100305450	GLYMA_09G063200	M9	no	protein kinase	UP_12	no			no
100305452	GLYMA_11G207000	M3	no	cysteine-rich receptor-like protein kinase	DOWN_7	no			no
100305453	GLYMA_07G127600	M1	no	deoxyhypusine synthase	no	no			no
100305456	GLYMA_06G261400	M8	no	TIR-NBS-LRR type disease resistance protein	no	no			no
100305457	GLYMA_19G135600	M0	no	disease resistance protein	no	no			no
100305458	GLYMA_01G010500	M11	yes	NBS-LRR type disease resistance protein	no	no			no
100305460	GLYMA_13G357700	M0	no	disulfide isomerase-like protein	no	no			no
100305461	GLYMA_10G111200	M1	no	protein trichome birefringence-like 36	no	no			no
100305462	GLYMA_08G184300	M9	no	ribosomal protein L10 family protein	no	no			no
100305463	GLYMA_13G225600	M4	no	uncharacterized LOC100305463	no	no			no
100305464	GLYMA_13G056500	M6	yes	uncharacterized LOC100305464	no	no			yes
100305465	GLYMA_19G239200	M9	yes	uncharacterized LOC100305465	no	no			no
100305466	GLYMA_18G015300	M0	no	uncharacterized LOC100305466	no	no			no
100305467	GLYMA_11G117400	M7	no	putative glycine-rich RNA binding protein	UP_10	no			no
100305468	GLYMA_13G143500	M0	no	uncharacterized LOC100305468	no	no			no
100305470		M2	yes	arabinogalactan protein 41	no	no			no
100305472		M2	yes	uncharacterized LOC100305472	no	no			no
100305473	GLYMA_01G207700	M8	yes	uncharacterized LOC100305473	no	no			no
100305475	GLYMA_17G071900	M2	yes	calcium-binding EF-hand family protein	no	no			yes
100305476	GLYMA_10G258500	M2	yes	40S ribosomal protein S29	no	UP_15		yes	yes
100305477	GLYMA_03G180700	M2	yes	V-type proton ATPase subunit G-like protein	no	no			no
100305478	GLYMA_19G257000	M1	no	uncharacterized LOC100305478	DOWN_12	no			no
100305479	GLYMA_03G086100	M16	no	FKBP-type peptidyl-prolyl cis-trans isomerase superfamily protein	no	no			no
100305480	GLYMA_19G022500	M0	no	gibberellin-regulated protein 34	no	no			no
100305481	GLYMA_03G001900	M2	yes	TBP-associated factor 11-like protein	no	no			yes
100305482	GLYMA_13G196500	M7	yes	NADPH:quinone oxidoreductase	UP_1	no			no
100305484	GLYMA_19G049200	M8	yes	40S ribosomal protein S7	no	no			no
100305485	GLYMA_18G062900	M5	no	peptidyl-prolyl cis-trans isomerase CYP24	no	no			no
100305488	GLYMA_05G120700	M8	yes	putative 60S ribosomal protein L36a	no	no			yes
100305489	GLYMA_09G214400	M9	yes	60S ribosomal protein L13-1	no	no			no
100305490	GLYMA_08G024900	M11	no	uncharacterized LOC100305490	no	no			no
100305493	GLYMA_15G186100	M3	no	cytidine/deoxycytidylate deaminase family protein	UP_4	no			no
100305494	GLYMA_05G006300	M1	yes	uncharacterized LOC100305494	no	no			no
100305495	GLYMA_20G152100	M6	no	PLAT domain-containing protein	no	no			no
100305496	GLYMA_03G146600	M1	yes	S-adenosylmethionine-dependent methyltransferase superfamily protein	no	no			no
100305497	GLYMA_04G219000	M2	yes	uncharacterized LOC100305497	no	no			no
100305498	GLYMA_17G171100	M3	no	O-methyltransferase SOMT-9	no	no			no
100305499	GLYMA_12G017800	M2	yes	uncharacterized LOC100305499	no	no			no
100305501	GLYMA_10G236300	M12	yes	remorin family protein	no	no			no
100305502	GLYMA_18G164200	M2	yes	small EDRK-rich factor 2	no	no			yes
100305503	GLYMA_03G046300	M0	no	uncharacterized LOC100305503	no	no			no
100305504	GLYMA_18G206300	M2	yes	uncharacterized LOC100305504	no	no			no
100305505	GLYMA_13G258500	M0	no	uncharacterized LOC100305505	no	no			no
100305506	GLYMA_09G226900	M2	yes	uncharacterized LOC100305506	no	no			no
100305508	GLYMA_19G1218001	M2	yes	uncharacterized LOC100305508	no	no			no
100305509	GLYMA_04G058800	M0	no	uncharacterized LOC100305509	no	no			no
100305510	GLYMA_02G203700	M2	yes	uncharacterized LOC100305510	no	no			no
100305511	GLYMA_08G344300	M3	yes	alpha-amylase inhibitor/lipid transfer/seed storage family protein	DOWN_1	no			no
100305512	GLYMA_16G013200	M0	no	uncharacterized LOC100305512	no	no			no
100305513	GLYMA_06G078500	M1	yes	uncharacterized LOC100305513	no	no			no
100305514	GLYMA_15G125300	M1	yes	actin depolymerizing factor 1	no	no			no
100305515	GLYMA_17G083500	M8	yes	uncharacterized LOC100305515	DOWN_12	no			no
100305516	GLYMA_04G179500	M3	yes	gibberellin-regulated protein 6	DOWN_1	no			no
100305517	GLYMA_16G072400	M0	no	uncharacterized LOC100305517	no	no			no
100305518	GLYMA_02G170300	M2	yes	uncharacterized LOC100305518	no	no			no
100305519	GLYMA_19G230700	M2	yes	uncharacterized LOC100305519	no	no			no
100305520	GLYMA_02G119200	M2	yes	uncharacterized LOC100305520	no	no			yes
100305521	GLYMA_09G090900	M8	yes	peptidyl-prolyl cis-trans isomerase CYP21	no	no			no
100305523	GLYMA_10G063500	M1	yes	uncharacterized LOC100305523	no	no			no
100305525	GLYMA_03G033900v4	M0	no	cyclin-U2-1-like	no	no			no
100305526	GLYMA_09G151900	M0	no	PLAT domain-containing protein	no	no			no
100305527	GLYMA_15G077300	M0	no	uncharacterized LOC100305527	no	no			no
100305528	GLYMA_13G100300	M2	yes	uncharacterized LOC100305528	no	no			no
100305529	GLYMA_16G002000	M2	yes	uncharacterized LOC100305529	no	no			no
100305530	GLYMA_03G197100	M2	yes	probable small nuclear ribonucleoprotein G	no	no			yes
100305531	GLYMA_05G135300	M2	yes	uncharacterized LOC100305531	no	no			no
100305532	GLYMA_14G190300	M6	no	RING-Ubox domain-containing protein	no	no			no
100305533	GLYMA_19G135200	M5	no	uncharacterized LOC100305533	no	no			no
100305536	GLYMA_08G043300	M2	yes	uncharacterized LOC100305536	no	no			no
100305538	GLYMA_15G033100	M8	no	protein slowmo homolog	no	no			no
100305539	GLYMA_08G211200	M2	yes	uncharacterized LOC100305539	no	no			no
100305540	GLYMA_18G238000	M3	no	heavy metal-associated domain-containing protein	no	no			no
100305541	GLYMA_04G012200	M0	no	uncharacterized LOC100305541	no	no			no
100305542	GLYMA_19G015500	M5	yes	uncharacterized LOC100305542	UP_12	no			yes
100305543	GLYMA_13G222200	M2	yes	uncharacterized LOC100305543	no	no			no
100305544	GLYMA_10G018200	M8	yes	uncharacterized LOC100305544	no	no			yes
100305546	GLYMA_16G021300	M2	yes	cytochrome b5-like heme/steroid binding domain-containing protein	no	no			no
100305547	GLYMA_02G018200	M2	yes	putative complex 1 LYR family protein	no	no			no
100305548	GLYMA_15G076500	M14	no	auxin-repressed superfamily protein	no	no			no
100305550	GLYMA_12G184900	M8	yes	uncharacterized LOC100305550	no	no			no
100305551	GLYMA_04G060600	M3	no	early nodulin-like protein	no	no			no
100305552	GLYMA_18G028500	M1	yes	uncharacterized LOC100305552	no	no			no
100305554	GLYMA_01G229000	M0	no	uncharacterized LOC100305554	no	no			no
100305555	GLYMA_07G022000	M3	no	uncharacterized LOC100305555	no	no			no
100305556	GLYMA_03G235000	M8	yes	uncharacterized LOC100305556	no	no			yes
100305558	GLYMA_15G100700	M2	yes	uncharacterized LOC100305558	no	no			no
100305559	GLYMA_02G206700	M8	no	50S ribosomal protein L35	no	no			no
100305560	GLYMA_02G253300	M2	yes	immediate early response 3-interacting protein 1	no	no			no
100305561	GLYMA_16G217600	M0	no	RNA recognition motif-containing protein	no	no			no
100305562	GLYMA_13G054800	M3	no	uncharacterized LOC100305562	no	no			no
100305563	GLYMA_11G068500	M0	no	ADP-ribosylation factor-like protein	no	no			no
100305564	GLYMA_13G059500	M2	no	cupredoxin domain-containing protein	no	no			no
100305566	GLYMA_04G104600	M3	no	putative pollen Ole e 1 allergen and extensin family protein	DOWN_12	no			no
100305567	GLYMA_13G370600	M2	yes	uncharacterized LOC100305567	no	no			yes
100305568	GLYMA_20G228100	M8	yes	uncharacterized LOC100305568	no	no			no
100305569	GLYMA_16G220800	M0	no	uncharacterized LOC100305569	no	no			no
100305570	GLYMA_02G244500	M0	no	uncharacterized LOC100305570	no	no			no
100305571	GLYMA_12G196200	M9	no	uncharacterized LOC100305571	UP_14	no	yes		no
100305572	GLYMA_11G073600	M1	yes	uncharacterized LOC100305572	no	no			no
100305573	GLYMA_05G192800	M0	no	uncharacterized LOC100305573	no	no			no
100305574	GLYMA_11G187900	M2	yes	uncharacterized LOC100305574	no	no			no
100305578	GLYMA_07G060700	M0	no	CAAD domain-containing protein	no	no			no
100305581	GLYMA_18G099800	M13	no	uncharacterized LOC100305581	no	no			no
100305583	GLYMA_07G127500	M8	yes	uncharacterized LOC100305583	no	no			yes
100305584	GLYMA_06G323900	M3	yes	uncharacterized LOC100305584	UP_14	no	yes		no
100305585	GLYMA_13G046100	M2	yes	uncharacterized LOC100305585	no	no			no
100305586	GLYMA_11G177800	M10	no	histone H4	DOWN_7	UP_13			no
100305587	GLYMA_11G158500	M8	yes	uncharacterized LOC100305587	no	no			no
100305588	GLYMA_06G121100	M0	no	putative plantacyanin	no	no			no
100305589	GLYMA_18G091900	M14	no	uncharacterized LOC100305589	no	no			no
100305590	GLYMA_11G256100	M7	yes	uncharacterized LOC100305590	DOWN_1	no			no
100305591	GLYMA_18G301900	M2	yes	LITAF-like zinc ribbon domain-containing protein	no	no			no
100305592	GLYMA_10G035300	M1	no	putative HR-like lesion-inducing protein	no	no			no
100305594	GLYMA_10G147700	M0	no	USP domain-containing protein	no	no			no
100305595	GLYMA_14G162600	M0	no	uncharacterized LOC100305595	no	no			no
100305597	GLYMA_08G108500	M7	no	uncharacterized LOC100305597	no	no			no
100305599	GLYMA_12G207900	M0	no	uncharacterized LOC100305599	no	no			no
100305600	GLYMA_10G217400	M1	yes	uncharacterized LOC100305600	no	no			no
100305601	GLYMA_13G284200	M5	no	putative flavodoxin-like quinone reductase	no	no			no
100305602	GLYMA_17G237100	M3	no	gibberellin-regulated protein 27	UP_14	no	yes		no
100305603	GLYMA_10G160200	M0	no	uncharacterized LOC100305603	no	no			no
100305604	GLYMA_14G029901v4	M8	yes	ribosomal protein L18aB-like protein	no	no			no
100305606	GLYMA_05G208200	M2	yes	uncharacterized LOC100305606	no	no			yes
100305607	GLYMA_05G129000	M1	yes	HMG-box domain-containing DNA-binding protein	no	no			no
100305608	GLYMA_05G150000	M2	yes	putative ribosomal protein S19	no	no			no
100305609	GLYMA_14G112200	M7	no	TRAPP complex subunit Trs120-like protein	no	no			no
100305613	GLYMA_19G133800	M1	no	uncharacterized LOC100305613	no	no			no
100305614	GLYMA_02G136700	M6	no	uncharacterized LOC100305614	no	no			no
100305615	GLYMA_14G036700	M2	yes	uncharacterized LOC100305615	no	no			no
100305616	GLYMA_05G057000	M9	no	alpha-amylase inhibitor/lipid transfer/seed storage family protein	DOWN_7	UP_15		yes	no
100305617	GLYMA_13G051400	M2	yes	uncharacterized LOC100305617	no	no			no
100305618	GLYMA_19G011900	M0	no	RNA ligase/cyclic nucleotide phosphodiesterase family protein	no	no			no
100305619	GLYMA_14G187800	M8	yes	uncharacterized LOC100305619	no	no			no
100305622	GLYMA_10G112000	M0	no	uncharacterized LOC100305622	no	no			no
100305623	GLYMA_06G132000	M8	no	uncharacterized LOC100305623	no	no			no
100305625	GLYMA_02G307500	M16	no	putative ribonuclease E/G family protein	no	no			no
100305629	GLYMA_03G207500	M8	yes	putative 60S ribosomal protein L21	no	no			no
100305630	GLYMA_15G170800	M2	yes	uncharacterized LOC100305630	no	no			no
100305631	GLYMA_14G103800	M4	yes	uncharacterized LOC100305631	no	no			no
100305632	GLYMA_19G228800	M9	no	uncharacterized LOC100305632	no	no			no
100305633	GLYMA_05G218100	M0	no	transcriptional coactivator PC4/P15 protein KELP-like protein	no	no			no
100305635	GLYMA_18G190000	M6	yes	uncharacterized LOC100305635	UP_10	no			no
100305636	GLYMA_12G045500	M3	yes	alpha-amylase inhibitor/lipid transfer/seed storage family protein	DOWN_1	no			no
100305637	GLYMA_13G316100	M9	no	uncharacterized LOC100305637	no	no			no
100305638	GLYMA_07G150300	M1	no	uncharacterized LOC100305638	no	no			no
100305640	GLYMA_10G023200	M16	no	histidine-containing phosphotransmitter 1-like protein	no	no			no
100305641	GLYMA_09G014100	M7	yes	H4 superfamily	UP_10	no			no	yes
100305642	GLYMA_12G044100	M10	no	uncharacterized LOC100305642	no	no			no
100305643	GLYMA_09G207000	M10	no	uncharacterized LOC100305643	no	no			no
100305644	GLYMA_20G036100	M12	no	putative ribonuclease 1	DOWN_13	DOWN_10			no
100305645	GLYMA_17G018600	M8	yes	putative ribosomal protein S15	no	no			yes
100305647	GLYMA_13G279500	M5	no	uncharacterized LOC100305647	no	no			no
100305648	GLYMA_14G061900	M1	yes	uncharacterized LOC100305648	no	no			no
100305649	GLYMA_11G037500	M2	yes	uncharacterized LOC100305649	no	no			no
100305650	GLYMA_03G231800	M3	no	ARF-like GTPase family protein Sar1c-like protein	no	no			no
100305654	GLYMA_19G036900	M2	yes	uncharacterized LOC100305654	no	no			no
100305655	GLYMA_01G0337001	M7	yes	WAT1-related protein At5g40210	no	no			no
100305656	GLYMA_18G244300	M8	yes	uncharacterized LOC100305656	no	no			no
100305657	GLYMA_05G216000	M4	no	uncharacterized LOC100305657	no	no			no
100305658	GLYMA_01G110600	M2	yes	uncharacterized LOC100305658	no	no			no
100305659	GLYMA_19G203200	M12	no	SLC5-6-like solute-binding domain-containing protein	no	no			no
100305660	GLYMA_04G111000	M2	no	uncharacterized LOC100305660	no	no			no
100305661	GLYMA_05G067400	M8	yes	60S ribosomal protein L37a	no	no			yes
100305662	GLYMA_13G238900	M2	yes	uncharacterized LOC100305662	no	no			no
100305663	GLYMA_05G028000	M9	no	putative 40S ribosomal protein S9	no	no			no
100305664	GLYMA_12G021800	M9	no	ubiquitin-conjugating enzyme E2	no	no			no
100305667	GLYMA_08G191600	M2	yes	uncharacterized LOC100305667	no	no			no
100305669	GLYMA_10G123100	M2	yes	AMMCR1 domain-containing protein	no	no			no
100305671	GLYMA_10G291500	M8	yes	uncharacterized LOC100305671	no	no			yes
100305672	GLYMA_16G006600	M1	no	developmentally-regulated G-protein 2	no	no			no
100305673	GLYMA_13G267100	M3	yes	uncharacterized LOC100305673	DOWN_7	DOWN_7			yes
100305675	GLYMA_08G127800	M0	no	emp24/gp25L/p24 family/GOLD family protein	no	no			no
100305676	GLYMA_15G141600	M18	no	uncharacterized LOC100305676	DOWN_7	DOWN_7			no
100305677	GLYMA_19G259800	M8	yes	uncharacterized LOC100305677	no	no			no
100305679	GLYMA_18G230500	M1	yes	uncharacterized LOC100305679	no	no			no
100305680	GLYMA_06G070600	M0	no	uncharacterized LOC100305680	no	no			no
100305681	GLYMA_11G068200	M2	yes	uncharacterized LOC100305681	no	no			no
100305682	GLYMA_07G020000	M9	no	ribosomal protein L30/L7 family protein	no	no			no
100305683	GLYMA_11G025200	M7	yes	uncharacterized LOC100305683	UP_1	no			no
100305684	GLYMA_15G057500	M6	yes	uncharacterized LOC100305684	UP_7	no			no
100305685	GLYMA_13G367100	M2	yes	calcium-binding EF-hand family protein	no	no			no
100305686	GLYMA_07G141500	M3	yes	uncharacterized LOC100305686	DOWN_1	no			no
100305687	GLYMA_08G217700	M8	yes	uncharacterized LOC100305687	no	no			no
100305688	GLYMA_07G139200	M2	yes	uncharacterized LOC100305688	no	no			yes
100305689	GLYMA_03G107800	M0	no	cyclin box fold protein binding domain-containing protein	no	no			no
100305690	GLYMA_07G025200	M2	yes	putative golgi SNARE protein	no	no			no
100305691	GLYMA_12G025500	M2	yes	NADH dehydrogenase [ubiquinone] 1 beta subcomplex subunit 2	no	no			yes
100305693	GLYMA_09G212400	M0	no	Mob kinase activator-like protein	no	no			no
100305695	GLYMA_15G009500	M7	yes	putative lactoylglutathione lyase	DOWN_7	DOWN_7			no
100305698	GLYMA_04G002700	M2	yes	uncharacterized LOC100305698	no	no			yes
100305702	GLYMA_13G339300	M2	yes	uncharacterized LOC100305702	no	no			no
100305705	GLYMA_15G040200	M9	yes	uncharacterized LOC100305705	DOWN_12	no			no
100305706	GLYMA_14G208600	M8	yes	uncharacterized LOC100305706	no	no			no
100305707	GLYMA_13G221500	M2	yes	60S ribosomal protein L38	no	no			yes
100305708	GLYMA_08G350600	M2	no	uncharacterized LOC100305708	no	no			no
100305709	GLYMA_03G222200	M2	yes	uncharacterized LOC100305709	no	no			no
100305710	GLYMA_03G200700	M2	yes	NifU-like domain-containing protein	no	no			no
100305712	GLYMA_19G130600	M0	no	uncharacterized LOC100305712	no	no			no
100305715	GLYMA_06G244900	M8	no	uncharacterized LOC100305715	no	no			no
100305716	GLYMA_08G082100	M2	yes	uncharacterized LOC100305716	no	no			yes
100305717	GLYMA_13G339700	M2	yes	Tim10/DDP zinc finger family protein	no	no			no
100305720	GLYMA_04G046200	M0	no	uncharacterized LOC100305720	no	no			no
100305721	GLYMA_16G077600	M2	yes	uncharacterized LOC100305721	no	no			no
100305722	GLYMA_11G231300	M3	no	uncharacterized LOC100305722	DOWN_7	no			no	yes
100305723	GLYMA_04G008100	M2	yes	uncharacterized LOC100305723	no	no			yes
100305724	GLYMA_09G252200	M2	no	uncharacterized LOC100305724	no	no			no
100305725	GLYMA_03G032100	M0	no	uncharacterized LOC100305725	no	no			no
100305726	GLYMA_20G070100	M7	yes	DNA-binding domain-containing protein	DOWN_10	no			no	yes
100305729	GLYMA_05G198900	M2	yes	uncharacterized LOC100305729	no	no			no
100305730	GLYMA_10G151800	M0	no	uncharacterized LOC100305730	no	no			no
100305731	GLYMA_10G198500	M9	no	histone superfamily protein	DOWN_12	no			no
100305732	GLYMA_03G242900	M0	no	superoxide dismutase [Cu-Zn]	no	no			no
100305734	GLYMA_16G006700	M2	yes	uncharacterized LOC100305734	no	no			no
100305735	GLYMA_10G144800	M2	yes	uncharacterized LOC100305735	no	no			no
100305737	GLYMA_08G192500	M2	yes	mediator complex component MD9-like	no	no			no
100305738	GLYMA_15G075200	M3	no	VQ motif-containing protein	DOWN_7	no			no
100305739	GLYMA_20G155900	M2	yes	uncharacterized LOC100305739	no	no			yes
100305742	GLYMA_07G115700	M2	yes	protein mago nashi-like	no	no			no
100305743	GLYMA_13G124000	M1	no	rho domain-containing protein	no	no			no
100305744	GLYMA_15G107000	M0	no	uncharacterized LOC100305744	no	no			no
100305745	GLYMA_20G136100	M9	no	uncharacterized LOC100305745	no	no			no
100305747	GLYMA_14G215100	M9	no	H15 superfamily protein	no	no			no
100305748	GLYMA_13G260000	M11	no	uncharacterized LOC100305748	no	no			no
100305749	GLYMA_02G053300	M1	yes	uncharacterized LOC100305749	no	no			no
100305750	GLYMA_13G176200	M3	yes	17.5 kDa class I heat shock protein	UP_7	no			no
100305751	GLYMA_12G058200	M14	no	putative heat shock protein	no	no			no
100305752	GLYMA_15G253700	M0	no	photosystem II subunit R-like	no	DOWN_15		yes	no
100305753	GLYMA_01G145300	M2	yes	AdoMet-MTases superfamily protein	no	no			no
100305754	GLYMA_12G234800	M0	no	kunitz family trypsin and protease inhibitor protein	UP_7	DOWN_10			no
100305755	GLYMA_08G211500	M1	no	uncharacterized LOC100305755	no	no			no
100305756	GLYMA_06G082900	M0	no	uncharacterized LOC100305756	no	no			no
100305757	GLYMA_05G026600	M0	no	uncharacterized LOC100305757	no	no			no
100305759	GLYMA_09G034400	M2	yes	putative prefoldin subunit 3	no	no			no
100305761	GLYMA_13G035500	M2	yes	tetratricopeptide repeat-containing protein	no	no			no
100305763	GLYMA_13G256700	M5	yes	haloacid dehalogenase superfamily protein	no	no			no
100305764	GLYMA_18G049100	M0	no	HIT-like superfamily protein	no	no			no
100305765	GLYMA_18G016800	M4	no	ubiquitin-specific protease	no	no			no
100305766	GLYMA_12G200500	M1	no	uncharacterized LOC100305766	no	no			no
100305767	GLYMA_08G158100	M11	yes	uncharacterized LOC100305767	DOWN_14	UP_10	yes		no
100305769	GLYMA_10G208300	M2	no	P-loop NTPase domain superfamily protein	no	no			no
100305771	GLYMA_13G301400	M3	yes	uncharacterized LOC100305771	DOWN_1	no			no
100305772	GLYMA_18G075900	M2	yes	protein NOI4	no	no			no
100305773	GLYMA_18G255300	M0	no	thioredoxin-like superfamily protein	no	no			no
100305775	GLYMA_17G223900	M3	no	putative glutathione peroxidase 7, chloroplastic	no	no			no
100305776	GLYMA_07G019400	M2	yes	uncharacterized LOC100305776	no	no			no
100305777	GLYMA_18G007500	M8	yes	60S ribosomal protein L17	no	no			yes
100305778	GLYMA_19G153500	M2	yes	Sm_like superfamily protein	no	no			yes
100305779	GLYMA_07G187100	M2	yes	uncharacterized LOC100305779	no	no			no
100305780	GLYMA_17G020700	M0	no	uncharacterized LOC100305780	no	no			no
100305781	GLYMA_12G167400	M0	no	putative lactoylglutathione lyase	no	no			no
100305782	GLYMA_15G080600	M2	no	uncharacterized LOC100305782	no	no			no
100305783	GLYMA_17G063100	M2	yes	probable small nuclear ribonucleoprotein F	no	no			yes
100305785	GLYMA_12G047200	M2	yes	mitochondrial import receptor subunit TOM6 homolog	no	no			no
100305786	GLYMA_04G112800	M22	no	putative photosystem I subunit G	no	no			no
100305787	GLYMA_17G223400	M3	no	uncharacterized LOC100305787	no	no			no
100305788	GLYMA_10G032200	M22	no	uncharacterized LOC100305788	no	no			no
100305789	GLYMA_20G092200	M2	yes	uncharacterized LOC100305789	no	no			no
100305790	GLYMA_19G185200	M2	yes	uncharacterized LOC100305790	no	no			no
100305791	GLYMA_08G095900	M2	yes	uncharacterized LOC100305791	no	no			no
100305792	GLYMA_04G045000	M1	yes	uncharacterized LOC100305792	no	no			no
100305793	GLYMA_10G018500	M2	yes	uncharacterized LOC100305793	no	no			no
100305795	GLYMA_06G225800	M1	no	uncharacterized LOC100305795	no	no			no
100305798	GLYMA_09G239000	M8	yes	uncharacterized LOC100305798	no	no			no
100305799	GLYMA_10G053300	M1	yes	uncharacterized LOC100305799	no	no			no
100305802	GLYMA_09G067300	M2	yes	uncharacterized LOC100305802	no	no			no
100305804	GLYMA_03G022200	M3	yes	protein LITTLE ZIPPER 2-like	DOWN_4	no			no
100305805	GLYMA_20G209500	M0	no	uncharacterized LOC100305805	no	no			no
100305809	GLYMA_02G047000	M0	no	uncharacterized LOC100305809	no	no			no
100305812	GLYMA_09G041900	M1	yes	uncharacterized LOC100305812	no	no			no
100305813	GLYMA_11G140900	M8	no	uncharacterized LOC100305813	no	no			no
100305814	GLYMA_02G224300	M2	yes	uncharacterized LOC100305814	no	no			no
100305815	GLYMA_07G221300	M6	yes	glycine cleavage system H protein 2-like	no	no			no
100305817	GLYMA_02G229800	M8	yes	uncharacterized LOC100305817	no	no			no
100305818	GLYMA_04G197600	M3	yes	uncharacterized LOC100305818	UP_2	no			no
100305819	GLYMA_14G219100	M3	yes	gibberellin-regulated protein 24	UP_7	no			no
100305820	GLYMA_13G236200	M1	yes	uncharacterized LOC100305820	no	no			no
100305822	GLYMA_12G162800	M2	yes	uncharacterized LOC100305822	no	no			no
100305823	GLYMA_06G298600	M10	no	uncharacterized LOC100305823	DOWN_2	no			no
100305824	GLYMA_08G205300	M4	no	uncharacterized LOC100305824	no	no			no
100305825	GLYMA_08G308800	M2	yes	uncharacterized LOC100305825	no	no			no
100305826	GLYMA_08G330400	M2	yes	protein NOI4	no	no			no
100305827	GLYMA_14G191200	M10	no	uncharacterized LOC100305827	no	no			no
100305829	GLYMA_15G254600	M1	yes	uncharacterized LOC100305829	no	no			no
100305830	GLYMA_07G005600	M2	yes	putative translation machinery-associated protein 7	no	no			yes
100305831	GLYMA_17G163400	M0	no	uncharacterized LOC100305831	no	no			no
100305832	GLYMA_16G109900	M5	no	uncharacterized LOC100305832	no	no			no
100305833	GLYMA_13G176800	M2	yes	protein yippee-like At5g53940	no	no			no
100305834	GLYMA_09G034700	M11	no	uncharacterized LOC100305834	no	no			no
100305835	GLYMA_06G078200	M8	yes	ribonuclease H2-B superfamily protein	no	no			no
100305837	GLYMA_13G301200	M10	yes	uncharacterized LOC100305837	no	no			no
100305838	GLYMA_12G017100	M3	yes	uncharacterized LOC100305838	no	no			no
100305841	GLYMA_11G075000	M0	yes	putative lactoylglutathione lyase 13	no	no			no
100305848	GLYMA_07G216900	M2	yes	proline-rich antigen homolog	no	no			no
100305850	GLYMA_11G213500	M5	no	uncharacterized LOC100305850	no	no			no
100305851	GLYMA_03G188100	M1	no	modifier of rudimentary (Mod(r))-like protein	no	no			no
100305852	GLYMA_10G019600	M2	yes	heat shock factor-binding protein	no	no			no
100305853	GLYMA_19G262400	M2	yes	uncharacterized LOC100305853	no	no			no
100305854	GLYMA_12G154300	M14	no	uncharacterized LOC100305854	no	UP_10			no
100305855	GLYMA_01G095000	M12	yes	Kunitz-type trypsin inhibitor KTI1	no	UP_1			no
100305856	GLYMA_05G185800	M8	yes	uncharacterized LOC100305856	no	no			no
100305857	GLYMA_10G161600	M1	no	PITH domain-containing protein	no	no			no
100305858	GLYMA_03G098200	M0	no	uncharacterized LOC100305858	no	no			no
100305859	GLYMA_04G087700	M8	yes	ergosterol biosynthetic protein 28-like	no	no			no
100305861	GLYMA_06G151700	M2	yes	putative 50S ribosomal protein L17	no	no			no
100305864	GLYMA_01G219700	M2	yes	ribonuclease H-like superfamily protein	no	no			no
100305865	GLYMA_19G089200	M0	no	uncharacterized LOC100305865	no	no			no
100305866	GLYMA_11G142100	M9	yes	histone superfamily protein	DOWN_12	no			no
100305867	GLYMA_09G040600	M6	yes	SRPBCC ligand-binding domain-containing protein	UP_5	no			no
100305869	GLYMA_16G051800	M1	no	uncharacterized LOC100305869	no	no			no	yes
100305870	GLYMA_08G118800	M7	no	tau class glutathione S-transferase	no	no			no
100305871	GLYMA_08G034400	M3	yes	uncharacterized LOC100305871	UP_1	no			no
100305873	GLYMA_17G098000	M1	yes	ubiquiting-conjugating enzyme E2	no	no			no
100305874	GLYMA_12G043301v4	M8	yes	protein NONRESPONDING TO OXYLIPINS 2, mitochondrial	no	no			no
100305875		M5	no	uncharacterized LOC100305875	UP_1	no			no
100305877	GLYMA_19G179700	M2	yes	DNA-binding protein S1FA	no	no			yes	yes
100305878	GLYMA_01G243000	M2	yes	uncharacterized LOC100305878	no	no			no
100305879	GLYMA_11G150400	M3	yes	disease resistance response protein 1	no	no			no
100305880	GLYMA_08G058500	M2	yes	uncharacterized LOC100305880	no	no			no
100305881	GLYMA_14G016900	M0	no	putative mitochondrial import inner membrane translocase subunit TIM22	no	no			no
100305882	GLYMA_02G280700	M2	no	mitochondrial fission 1 protein A-like	no	no			no
100305884	GLYMA_11G096700	M11	no	putative expansin-like A2	no	no			no
100305886	GLYMA_10G278900	M5	no	putative ferredoxin	no	no			no
100305887	GLYMA_01G189800	M0	no	ADP-ribosylation factor A1E-like protein	no	no			no
100305888	GLYMA_17G141400	M2	yes	uncharacterized LOC100305888	no	no			no
100305890	GLYMA_20G192200v4	M3	yes	malate dehydrogenase [NADP], chloroplastic	no	no			no
100305891	GLYMA_01G234200	M6	no	uncharacterized LOC100305891	no	no			no
100305892	GLYMA_17G013000	M0	no	uncharacterized LOC100305892	no	no			no
100305893	GLYMA_08G291500	M2	yes	uncharacterized protein At4g14342	no	no			no
100305894	GLYMA_10G210800	M2	yes	uncharacterized LOC100305894	no	no			no
100305896	GLYMA_07G010600	M2	yes	uncharacterized LOC100305896	no	no			no
100305897	GLYMA_01G216400	M2	yes	uncharacterized LOC100305897	no	no			no
100305898	GLYMA_13G300300	M9	no	40S ribosomal protein S5	no	no			no
100305899	GLYMA_11G055200	M9	no	protein RALF-like 34	no	no			no
100305900	GLYMA_04G118700	M5	no	plant invertase/pectin methylesterase inhibitor superfamily protein	DOWN_12	no			no
100305902	GLYMA_10G039800	M8	yes	uncharacterized LOC100305902	DOWN_14	no	yes		no
100305903	GLYMA_15G205900	M12	yes	temperature-induced lipocalin'	no	no			no
100305904	GLYMA_13G080800v4	M1	no	uncharacterized LOC100305904	no	no			no
100305905	GLYMA_08G137000	M16	yes	PLAT superfamily protein	no	no			no
100305906	GLYMA_10G041900	M0	no	uncharacterized LOC100305906	no	no			no
100305907	GLYMA_06G246300	M2	yes	uncharacterized LOC100305907	no	no			no
100305908	GLYMA_09G043000	M2	yes	uncharacterized LOC100305908	no	no			yes
100305910	GLYMA_09G166500	M0	no	uncharacterized LOC100305910	no	no			no
100305912	GLYMA_06G272500	M8	yes	uncharacterized LOC100305912	no	no			no
100305914		M3	yes	unknown LOC100305914	DOWN_7	no			no
100305916	GLYMA_09G102400	M12	yes	SRPBCC ligand-binding domain-containing protein	no	UP_13			no
100305917	GLYMA_07G180400	M2	yes	KOW RNA-binding domain-containing protein	no	no			no
100305921	GLYMA_15G141900	M0	no	uncharacterized LOC100305921	no	no			no
100305922	GLYMA_11G053300	M2	no	uncharacterized LOC100305922	no	no			no
100305923	GLYMA_06G101800	M2	yes	uncharacterized LOC100305923	no	no			no
100305924	GLYMA_01G102300	M2	yes	uncharacterized LOC100305924	no	no			no
100305926	GLYMA_08G292400	M0	no	uncharacterized LOC100305926	no	no			no
100305927	GLYMA_10G180700	M2	yes	uncharacterized LOC100305927	no	no			no
100305928	GLYMA_20G111600	M0	no	uncharacterized LOC100305928	no	no			no
100305929	GLYMA_06G133300	M2	yes	uncharacterized LOC100305929	no	no			yes
100305930	GLYMA_19G000200	M2	yes	uncharacterized LOC100305930	no	no			no
100305931	GLYMA_13G256000	M5	no	CHCH domain-containing protein	no	no			no
100305932	GLYMA_08G126800	M22	no	2Fe-2S ferredoxin-like superfamily protein	no	no			no
100305934	GLYMA_06G053300	M2	yes	uncharacterized LOC100305934	no	no			no
100305936	GLYMA_17G085400	M8	yes	60S ribosomal protein L27a	no	no			no
100305937	GLYMA_01G230900	M8	yes	uncharacterized LOC100305937	no	no			no
100305938	GLYMA_11G129100	M2	yes	uncharacterized LOC100305938	no	no			no
100305939	GLYMA_11G004700	M0	no	putative cupredoxin superfamily protein	no	no			no
100305940	GLYMA_13G348000	M0	no	uncharacterized LOC100305940	no	no			no
100305941	GLYMA_04G055900	M2	yes	uncharacterized LOC100305941	no	no			no
100305943	GLYMA_11G208700	M0	no	OXS3-like protein	no	UP_10			no
100305944	GLYMA_14G098700	M2	yes	uncharacterized LOC100305944	no	no			no
100305945	GLYMA_03G255400	M6	yes	uncharacterized LOC100305945	no	no			no
100305947	GLYMA_07G155400	M20	no	uncharacterized LOC100305947	no	no			no
100305948	GLYMA_08G128100	M0	no	uncharacterized LOC100305948	no	no			no
100305951	GLYMA_01G018000	M2	yes	hypothetical protein	DOWN_12	no			no
100305952	GLYMA_08G132200	M0	no	uncharacterized LOC100305952	no	no			no
100305955	GLYMA_15G168700	M2	yes	glutaredoxin family protein	no	no			no
100305956		M7	yes	uncharacterized LOC100305956	UP_1	no			no
100305957	GLYMA_09G198300	M9	no	uncharacterized LOC100305957	no	no			no
100305958	GLYMA_08G087000	M8	yes	uncharacterized LOC100305958	no	no			yes
100305960	GLYMA_16G049000	M0	no	putative light-regulated protein 1	no	no			no
100305961	GLYMA_01G116000	M0	no	uncharacterized LOC100305961	no	no			no
100305963	GLYMA_06G295400	M11	yes	uncharacterized LOC100305963	DOWN_7	no			no
100305964	GLYMA_15G128400	M2	yes	uncharacterized LOC100305964	no	no			yes
100305965	GLYMA_02G234100	M2	yes	biogenesis of lysosome-related organelles complex 1 subunit 1-like	no	no			yes
100305966	GLYMA_02G040600	M4	yes	uncharacterized LOC100305966	no	no			no
100305967	GLYMA_10G005200	M2	yes	Cyanate hydratase	no	no			no
100305969	GLYMA_11G173100	M1	yes	uncharacterized LOC100305969	no	no			no
100305970	GLYMA_06G002300	M0	no	uncharacterized LOC100305970	no	no			no
100305971	GLYMA_08G087800	M0	no	uncharacterized LOC100305971	no	no			no
100305973	GLYMA_10G014200	M14	no	uncharacterized LOC100305973	no	no			no
100305974	GLYMA_04G082200	M2	yes	uncharacterized LOC100305974	no	no			no
100305975	GLYMA_17G247300	M0	no	uncharacterized LOC100305975	no	no			no
100305976	GLYMA_09G015500	M10	no	phosphoglycolate phosphatase 2	no	no			no
100305979	GLYMA_09G037400	M2	yes	uncharacterized LOC100305979	no	UP_15		yes	no
100305981	GLYMA_15G209000	M1	no	50S ribosomal protein L13	no	no			no
100305982	GLYMA_06G053600	M2	yes	uncharacterized protein At4g33100	no	no			yes
100305983	GLYMA_04G140400	M5	no	putative NADPH:quinone oxidoreductase	no	no			no
100305984	GLYMA_03G210100	M2	yes	uncharacterized LOC100305984	no	no			yes
100305985	GLYMA_13G080900	M5	no	uncharacterized LOC100305985	no	no			no
100305986	GLYMA_13G364600	M2	yes	uncharacterized LOC100305986	no	no			no
100305987	GLYMA_12G015600	M1	yes	molecular chaperone DnaJ	no	no			yes
100305988	GLYMA_07G039300	M2	no	hypothetical protein	no	no			no
100305989	GLYMA_18G053900	M2	yes	uncharacterized LOC100305989	no	no			no
100305990	GLYMA_05G138800	M2	yes	uncharacterized LOC100305990	no	no			no
100305991	GLYMA_05G024200	M8	yes	eukaryotic translation initiation factor 5A-1	no	no			no
100305992	GLYMA_02G064700	M22	no	chlorophyll a-b binding protein 6, chloroplastic-like	no	no			no
100305994	GLYMA_06G161300v4	M2	yes	protein phosphatase 1 regulatory subunit INH3-like	no	no			no
100305995	GLYMA_08G091800	M18	yes	uncharacterized LOC100305995	DOWN_7	no			no
100305996	GLYMA_14G060900	M8	no	uL10 ribosome protein pseudogene	no	no			no
100305997	GLYMA_02G253500	M8	yes	uncharacterized LOC100305997	no	no			no
100306000	GLYMA_12G182000	M8	yes	putative ribosome biogenesis protein RLP24	no	no			no
100306001	GLYMA_08G158700	M0	no	uncharacterized LOC100306001	no	no			no
100306003	GLYMA_11G188300	M2	yes	stress-response A/B barrel domain-containing protein	DOWN_14	no	yes		no
100306004	GLYMA_18G291700	M7	no	heavy-metal-associated domain-containing protein	no	no			no
100306005	GLYMA_18G296200	M1	no	peptidase M50B-like superfamily protein	no	no			no
100306006	GLYMA_15G256300	M5	yes	uncharacterized LOC100306006	UP_1	no			no
100306007	GLYMA_19G071700v4	M8	no	uncharacterized LOC100306007	no	no			no
100306008	GLYMA_18G203200	M2	yes	uncharacterized LOC100306008	no	no			no
100306012	GLYMA_13G110250v4	M5	no	uncharacterized LOC100306012	no	no			no
100306013	GLYMA_08G353800	M2	yes	uncharacterized LOC100306013	no	no			no
100306014	GLYMA_12G024100	M1	yes	uncharacterized LOC100306014	no	no			no
100306015	GLYMA_18G264600	M1	yes	uncharacterized LOC100306015	no	no			no
100306016	GLYMA_09G207800	M2	yes	oligosaccharyl transferase subunit DAD1-like protein	no	no			yes
100306018	GLYMA_07G191500	M13	no	FBPase/IMPase/glpX-like domain-containing protein	no	DOWN_12			no
100306019	GLYMA_17G136000	M2	yes	uncharacterized LOC100306019	no	no			no
100306021	GLYMA_18G139400	M3	no	uncharacterized LOC100306021	no	no			no
100306022	GLYMA_08G332600	M0	no	uncharacterized LOC100306022	no	no			no
100306023	GLYMA_08G194000	M2	yes	uncharacterized LOC100306023	no	no			no
100306024	GLYMA_08G122300	M1	no	uncharacterized LOC100306024	no	no			no
100306025	GLYMA_07G003700	M2	yes	ATP synthase subunit epsilon, mitochondrial	no	no			yes
100306026	GLYMA_03G103600	M2	no	uncharacterized LOC100306026	no	no			no
100306028	GLYMA_11G161000	M2	yes	uncharacterized LOC100306028	no	no			no
100306029	GLYMA_20G144000	M0	no	uncharacterized LOC100306029	no	no			no
100306030	GLYMA_03G225300	M7	yes	uncharacterized LOC100306030	UP_1	no			yes
100306031	GLYMA_03G016500	M2	yes	shaggy-related protein kinase theta	no	no			no
100306033	GLYMA_03G129500	M1	no	DNA-directed RNA polymerase II subunit family protein	no	no			no
100306034	GLYMA_07G112000	M7	no	uncharacterized LOC100306034	DOWN_13	no			no
100306035	GLYMA_06G110100	M2	yes	ubiquitin-fold modifier 1	no	no			yes
100306036	GLYMA_06G150300	M0	no	uncharacterized LOC100306036	no	no			no
100306037	GLYMA_17G070000	M14	no	uncharacterized LOC100306037	no	no			no
100306038	GLYMA_10G207200	M2	yes	uncharacterized LOC100306038	no	no			no
100306040	GLYMA_18G241200	M2	no	uncharacterized LOC100306040	no	no			no
100306041	GLYMA_11G113100	M0	no	uncharacterized LOC100306041	no	no			no
100306042	GLYMA_20G150200	M10	no	putative 1,2-dihydroxy-3-keto-5-methylthiopentene dioxygenase	no	no			no
100306043	GLYMA_16G155500	M2	yes	uncharacterized LOC100306043	no	no			no
100306045	GLYMA_09G077500	M1	no	uncharacterized LOC100306045	no	no			no
100306046	GLYMA_19G211000	M3	no	uncharacterized LOC100306046	no	no			no
100306047	GLYMA_07G126300	M2	yes	uncharacterized LOC100306047	no	no			yes
100306048	GLYMA_10G162900	M2	yes	putative prefoldin subunit 4	no	no			no
100306049	GLYMA_06G158700	M19	no	putative SAUR-like auxin-responsive protein	DOWN_7	no			no
100306050	GLYMA_10G083300	M3	no	uncharacterized LOC100306050	no	no			no
100306052	GLYMA_05G061400	M9	no	putative 60S ribosomal protein L15	no	no			no
100306053	GLYMA_19G032000	M3	no	uncharacterized LOC100306053	no	no			no
100306054	GLYMA_20G206400	M2	yes	multiple organellar RNA editing factor 6-like	no	no			no
100306055	GLYMA_08G161700	M0	yes	uncharacterized LOC100306055	no	no			no
100306057	GLYMA_04G017800	M1	yes	uncharacterized LOC100306057	no	no			no
100306058	GLYMA_04G226900	M8	yes	60S ribosomal protein L9	no	no			no
100306061	GLYMA_20G240300	M6	no	DHAR class glutathione S-transferase	no	no			no
100306063	GLYMA_10G251000	M5	yes	uncharacterized LOC100306063	no	no			no
100306064	GLYMA_19G178800	M8	yes	40S ribosomal protein S23	no	no			no
100306065	GLYMA_06G229400	M2	no	pleckstrin homology-like domain-containing protein	no	no			no
100306066	GLYMA_19G160500	M2	yes	uncharacterized LOC100306066	no	no			no
100306067	GLYMA_18G132900	M0	no	uncharacterized LOC100306067	no	no			no
100306068	GLYMA_20G157800	M4	no	uncharacterized LOC100306068	no	no			no
100306070	GLYMA_15G014900	M0	no	S-adenosylmethionine-dependent methyltransferase family protein	no	no			no
100306071	GLYMA_07G165000	M0	no	uncharacterized LOC100306071	no	no			no
100306072	GLYMA_07G080100	M2	yes	ubiquitin related modifier	no	no			no
100306073	GLYMA_17G087500	M1	no	SOUL heme-binding domain-containing protein	no	no			no
100306076	GLYMA_14G053800	M1	yes	uncharacterized LOC100306076	no	no			no
100306077		M8	yes	60S ribosomal protein L34	no	no			no
100306078		M2	yes	uncharacterized LOC100306078	no	no			yes
100306080	GLYMA_13G248000	M19	yes	B-box type zinc finger family protein	DOWN_12	no			no
100306082	GLYMA_15G082800	M18	no	uncharacterized LOC100306082	DOWN_12	no			no
100306083	GLYMA_13G107100	M1	yes	uncharacterized LOC100306083	no	no			no
100306084	GLYMA_04G249300	M1	yes	putative proteasome beta subunit C1	no	no			no
100306085	GLYMA_10G214000	M8	yes	uncharacterized LOC100306085	no	no			no
100306086	GLYMA_01G004600	M8	yes	uncharacterized LOC100306086	no	no			no
100306088	GLYMA_08G016600	M4	no	uncharacterized LOC100306088	no	no			no
100306089	GLYMA_02G286900	M0	no	uncharacterized LOC100306089	no	no			no	yes
100306090	GLYMA_11G098100	M6	yes	uncharacterized LOC100306090	DOWN_1	DOWN_7			no
100306091	GLYMA_10G257200	M11	yes	uncharacterized LOC100306091	no	UP_10			no
100306092	GLYMA_07G018000	M1	yes	aquaporin TIP2-3	no	no			no
100306093	GLYMA_13G363100	M2	yes	uncharacterized LOC100306093	no	no			no
100306094	GLYMA_08G248700	M18	yes	uncharacterized LOC100306094	DOWN_7	no			no
100306095	GLYMA_13G214600	M0	no	putative acyl carrier protein	no	no			no
100306096	GLYMA_15G235500	M2	yes	putative prefoldin subunit	no	no			no
100306097	GLYMA_17G023000	M6	no	CASP-like protein 8	no	no			no
100306098	GLYMA_09G192900	M2	yes	uncharacterized LOC100306098	no	no			no
100306099	GLYMA_09G045300	M3	no	uncharacterized LOC100306099	no	no			no
100306100	GLYMA_07G031700	M3	yes	putative lactoylglutathione lyase	UP_14	no	yes		no
100306101	GLYMA_10G044700	M1	no	pyrophosphorylase PPa4-like	no	no			no
100306103	GLYMA_04G003200	M0	no	aquaporin PIP2-1	no	no			no
100306104	GLYMA_15G255800	M0	no	protein Iojap-like	no	no			no
100306105	GLYMA_01G199100	M2	yes	uncharacterized LOC100306105	no	no			yes
100306106	GLYMA_13G367000	M2	no	uncharacterized LOC100306106	no	no			no
100306107	GLYMA_16G036200	M1	yes	60S ribosomal protein L7	no	no			no
100306109	GLYMA_11G080500	M0	no	RING finger protein	no	no			no
100306111	GLYMA_09G011900	M2	yes	uncharacterized LOC100306111	no	no			no
100306112	GLYMA_09G262700	M2	yes	uncharacterized LOC100306112	no	no			no
100306113	GLYMA_16G035800	M2	yes	uncharacterized LOC100306113	no	no			no
100306115	GLYMA_20G215700	M18	no	uncharacterized LOC100306115	no	no			no	yes
100306116	GLYMA_13G090600	M6	yes	uncharacterized LOC100306116	UP_7	UP_7			no
100306120	GLYMA_20G207500	M8	yes	uncharacterized LOC100306120	no	no			yes
100306121	GLYMA_06G116300	M0	no	chloroplast processing peptidase-like	no	no			no
100306122	GLYMA_20G063200	M2	no	clathrin adaptor protein complex small subunit	no	no			no
100306124	GLYMA_20G238600	M9	no	uncharacterized LOC100306124	no	no			no
100306125	GLYMA_20G195900	M9	no	putative ethylene-responsive transcription factor	DOWN_14	no	yes		no	yes
100306127	GLYMA_19G238000	M2	yes	uncharacterized LOC100306127	no	no			no
100306129	GLYMA_12G135100	M5	yes	uncharacterized LOC100306129	no	no			yes
100306130	GLYMA_08G292700	M1	no	uncharacterized LOC100306130	no	no			no
100306131	GLYMA_10G174000	M2	yes	cwf18 domain-containing protein	no	no			no
100306132	GLYMA_13G073200	M12	yes	uncharacterized LOC100306132	no	no			no
100306134	GLYMA_16G212400	M3	no	kunitz family trypsin and protease inhibitor	UP_7	DOWN_15		yes	no
100306135	GLYMA_07G241000	M19	no	uncharacterized LOC100306135	DOWN_7	DOWN_12			no
100306136	GLYMA_19G153900	M5	yes	glutathione peroxidase family protein	no	no			no
100306138	GLYMA_07G111300	M0	no	UPF0481 protein At3g47200	no	no			no
100306141	GLYMA_17G220900	M0	no	uncharacterized LOC100306141	no	no			no
100306143	GLYMA_17G160200	M6	no	uncharacterized LOC100306143	no	no			no
100306145	GLYMA_18G295700	M10	no	uncharacterized LOC100306145	no	no			no
100306146	GLYMA_08G095400	M1	yes	protein BCCIP homolog	no	no			no
100306147	GLYMA_03G110200	M1	yes	uncharacterized LOC100306147	no	no			no
100306148	GLYMA_18G138900	M4	yes	putative proteasome subunit beta type-1	no	no			yes
100306150		M2	yes	uncharacterized LOC100306150	no	no			no
100306151	GLYMA_10G028100	M6	no	uncharacterized LOC100306151	UP_7	no			no
100306152	GLYMA_04G177900	M8	no	response regulator ARR6-like	no	no			no
100306153	GLYMA_08G196500	M8	yes	uncharacterized LOC100306153	no	no			yes
100306154	GLYMA_11G090500	M2	yes	SWIB/MDM2 domain-containing protein	no	no			no
100306155	GLYMA_04G021700	M0	no	uncharacterized LOC100306155	no	no			no
100306156	GLYMA_18G249300	M2	yes	ribosomal protein S21 family protein	no	no			no
100306157	GLYMA_02G112400	M5	no	eukaryotic translation initiation factor 5A	UP_1	no			no
100306158	GLYMA_20G245500	M1	yes	uncharacterized LOC100306158	no	no			yes
100306159	GLYMA_11G146700	M2	yes	uncharacterized LOC100306159	no	no			yes
100306160	GLYMA_10G071600	M1	no	germin-like protein	no	no			no
100306161	GLYMA_18G045200	M10	no	OS3-like protein	no	UP_10			no
100306162	GLYMA_18G293000	M8	no	C2H2-type zinc finger protein	no	no			no
100306163	GLYMA_10G280500	M0	no	uncharacterized LOC100306163	no	no			no
100306164	GLYMA_14G138300	M10	no	arabinokinase-like protein	no	no			no
100306166	GLYMA_13G075700	M1	yes	uncharacterized LOC100306166	no	no			no
100306167	GLYMA_15G113800	M1	no	uncharacterized LOC100306167	no	no			no
100306168	GLYMA_08G362600	M0	no	uncharacterized LOC100306168	no	no			no
100306169	GLYMA_09G214900	M0	no	uncharacterized LOC100306169	no	no			no
100306170	GLYMA_10G230600	M11	no	heavy-metal-associated domain-containing protein	DOWN_7	no			no
100306172	GLYMA_13G168400	M2	yes	uncharacterized LOC100306172	no	no			no
100306173	GLYMA_14G048800	M0	no	vacuolar sorting protein	no	no			no
100306174	GLYMA_15G095400	M8	yes	uncharacterized LOC100306174	no	no			no
100306175	GLYMA_11G134700	M3	no	copper transporter family protein	DOWN_12	no			no
100306178	GLYMA_06G315000	M2	yes	REX1-B-related protein	no	no			no
100306179	GLYMA_20G158300	M5	no	putative transmembrane ascorbate ferrireductase	no	no			no
100306180	GLYMA_18G043200	M0	no	uncharacterized LOC100306180	no	no			no
100306181	GLYMA_20G129900	M0	no	BSP domain-containing protien	no	no			no
100306182	GLYMA_03G155100	M10	no	F-box/LRR-repeat protein	no	no			no
100306183	GLYMA_20G116100	M3	no	50S ribosomal protein L15, chloroplastic	no	no			no
100306184	GLYMA_20G177700	M0	no	uncharacterized LOC100306184	no	no			no
100306185	GLYMA_04G138600	M3	yes	uncharacterized LOC100306185	UP_14	no	yes		no
100306187	GLYMA_02G015100	M4	no	H1/H5 domain-containing protein	no	UP_13			no
100306188	GLYMA_01G102400	M2	yes	MARVEL domain-containing protein	no	no			no
100306189	GLYMA_02G245600	M18	no	gibberellin-regulated protein 1	DOWN_7	no			no
100306192	GLYMA_18G057000	M13	no	uncharacterized LOC100306192	no	no			no
100306193	GLYMA_07G136800	M5	no	uncharacterized LOC100306193	no	no			no
100306194	GLYMA_05G010800	M18	no	uncharacterized LOC100306194	DOWN_12	no			no
100306195	GLYMA_14G024900	M2	yes	protein FATTY ACID EXPORT 6-like	no	no			no
100306196	GLYMA_07G140200	M5	no	tau class glutathione S-transferase	no	no			no
100306197	GLYMA_20G111700	M8	yes	uncharacterized LOC100306197	no	no			no
100306198	GLYMA_11G001000	M3	no	uncharacterized LOC100306198	DOWN_12	no			no
100306200	GLYMA_07G054700	M9	no	uncharacterized LOC100306200	no	no			no
100306201	GLYMA_15G217100	M0	no	uncharacterized LOC100306201	no	no			no
100306202	GLYMA_11G041100	M2	yes	uncharacterized LOC100306202	no	no			no
100306203	GLYMA_17G043900	M11	yes	RING/U-box superfamily protein	no	no			no
100306204	GLYMA_04G255000	M2	yes	uncharacterized LOC100306204	no	no			yes
100306205	GLYMA_05G223100	M8	yes	uncharacterized LOC100306205	no	no			no
100306206	GLYMA_05G076300	M1	no	uncharacterized LOC100306206	no	no			no
100306208	GLYMA_08G067800	M0	no	uncharacterized LOC100306208	no	no			no
100306211	GLYMA_08G186500	M6	no	RNA demethylase ALKBH9B	no	no			no
100306212	GLYMA_14G012300	M0	no	uncharacterized LOC100306212	no	no			no
100306213	GLYMA_09G061000	M1	yes	60S ribosomal protein L7-4	no	no			no
100306214	GLYMA_11G216900	M0	no	protein C2-DOMAIN ABA-RELATED 4-like	no	no			no
100306215	GLYMA_02G061000	M2	yes	uncharacterized LOC100306215	no	no			no
100306216	GLYMA_13G113200	M2	no	thioredoxin superfamily protein	no	no			no
100306217	GLYMA_12G135200	M12	no	trafficking protein particle complex subunit 3-like	no	no			no
100306220	GLYMA_03G105400	M4	yes	FCS-like zinc-finger domain-containing protein	no	no			no
100306221	GLYMA_08G204400	M0	no	uncharacterized LOC100306221	no	no			no
100306222	GLYMA_08G297300	M2	yes	ubiquitin-conjugating enzyme E2	no	no			no
100306223	GLYMA_19G161400	M1	yes	uncharacterized LOC100306223	no	no			no
100306225	GLYMA_13G290600	M19	no	Light-dependent Short Hypocotyls10-like protein	no	no			no
100306226	GLYMA_16G158000	M2	yes	putative adenylate kinase	no	no			no
100306229	GLYMA_06G136700	M3	no	uncharacterized LOC100306229	UP_14	no	yes		no
100306230	GLYMA_10G130200	M24	yes	uncharacterized LOC100306230	DOWN_1	no			no
100306231	GLYMA_10G024000	M0	no	uncharacterized LOC100306231	no	no			no
100306232	GLYMA_11G149900	M3	yes	uncharacterized LOC100306232	UP_7	no			no
100306234	GLYMA_07G187000	M6	no	uncharacterized LOC100306234	no	no			no
100306235	GLYMA_05G010500	M8	yes	uncharacterized LOC100306235	no	UP_10			no
100306236	GLYMA_02G145500	M2	yes	uncharacterized LOC100306236	no	no			no
100306238	GLYMA_05G201000	M2	yes	uncharacterized LOC100306238	no	no			no
100306240	GLYMA_18G079400	M11	no	uncharacterized LOC100306240	no	no			no
100306241	GLYMA_17G145600	M2	no	probable enoyl-CoA hydratase 2, mitochondrial	no	no			no
100306242	GLYMA_05G063000	M2	yes	deSI-like protein At4g17486	no	no			no
100306243	GLYMA_02G109700	M3	yes	uncharacterized LOC100306243	DOWN_1	no			no
100306244	GLYMA_13G286300	M6	no	putative heat shock protein	no	no			no
100306246	GLYMA_13G179600	M12	no	probable ubiquitin-conjugating enzyme E2 24	no	no			no
100306247	GLYMA_15G041300	M2	yes	ATP synthase-like protein	no	no			yes
100306248	GLYMA_03G103400	M0	no	uncharacterized LOC100306248	no	no			no
100306250	GLYMA_11G080800	M7	yes	uncharacterized LOC100306250	DOWN_7	no			no
100306252	GLYMA_15G256600	M1	no	uncharacterized LOC100306252	no	no			no
100306254	GLYMA_16G178000	M11	no	uncharacterized LOC100306254	DOWN_7	UP_13			no
100306256	GLYMA_17G083800	M2	yes	uncharacterized LOC100306256	no	no			no
100306257	GLYMA_19G169600	M2	yes	uncharacterized LOC100306257	no	no			yes
100306258	GLYMA_11G070800	M0	no	uncharacterized LOC100306258	no	no			no
100306260	GLYMA_03G089800	M0	no	uncharacterized LOC100306260	no	no			no
100306261	GLYMA_09G190000	M2	yes	uncharacterized LOC100306261	no	no			no
100306263	GLYMA_09G248100v4	M12	no	putative metallophosphoesterase	no	no			no
100306264	GLYMA_12G182800	M8	no	uncharacterized LOC100306264	no	no			no
100306265	GLYMA_04G004100	M0	no	transcription factor MYB047	no	no			no	yes
100306266	GLYMA_08G364600	M1	no	uncharacterized LOC100306266	no	no			no
100306267	GLYMA_19G151300	M2	yes	pterocarpan synthase-like	no	no			no
100306268	GLYMA_11G226100	M2	yes	immediate early response 3-interacting protein 1	no	no			yes
100306269	GLYMA_09G033400	M2	yes	uncharacterized LOC100306269	no	no			no
100306272	GLYMA_02G208900	M8	no	putative cytochrome c oxidase subunit 6b-1	no	no			no
100306273	GLYMA_03G073500	M18	no	uncharacterized LOC100306273	DOWN_12	no			no
100306274	GLYMA_04G099100	M8	yes	uncharacterized LOC100306274	no	no			no
100306275	GLYMA_19G249000	M8	no	peptidyl-prolyl cis-trans isomerase CYP11	no	no			no
100306276	GLYMA_10G274600	M3	no	ethylene-responsive transcription factor ERF118	no	no			no	yes
100306277	GLYMA_17G037200	M2	no	transcription initiation factor TFIID subunit 9-like	no	no			no
100306278	GLYMA_06G285000	M0	no	uncharacterized LOC100306278	no	no			no
100306279	GLYMA_01G209400	M2	yes	40S ribosomal protein S30	no	no			no
100306280	GLYMA_13G251200	M2	yes	uncharacterized LOC100306280	no	no			no
100306281	GLYMA_20G091300	M7	yes	low temperature induced protein 6B-like protein	UP_1	no			no
100306283	GLYMA_07G130200	M2	yes	uncharacterized LOC100306283	no	no			yes
100306284	GLYMA_17G243000	M7	no	uncharacterized LOC100306284	DOWN_14	DOWN_14	yes	yes	no
100306286	GLYMA_08G327500	M0	no	putative 30S ribosomal protein S10, chloroplastic	no	no			no
100306287	GLYMA_01G014700	M1	no	JmjC domain-containing protein	no	no			no
100306290	GLYMA_19G074200	M1	yes	uncharacterized LOC100306290	no	no			no
100306292	GLYMA_11G114000	M8	no	uncharacterized LOC100306292	no	no			no
100306293	GLYMA_08G041300	M5	no	uncharacterized LOC100306293	no	no			no
100306294	GLYMA_08G130200	M2	yes	uncharacterized LOC100306294	no	no			yes
100306295	GLYMA_08G013800	M1	no	probable phospholipid hydroperoxide glutathione peroxidase	no	no			no
100306296	GLYMA_10G260600	M0	no	uncharacterized LOC100306296	no	no			no
100306297	GLYMA_09G142100	M2	no	protein phosphatase inhibitor 2	no	no			no
100306298	GLYMA_05G236300	M7	no	protein FW2.2-like 5	DOWN_1	no			no
100306299	GLYMA_15G154400	M4	no	uncharacterized LOC100306299	no	no			no
100306301	GLYMA_19G211800	M8	yes	60S ribosomal protein L18	no	no			no
100306302	GLYMA_12G214200	M0	no	pentatricopeptide repeat-containing protein At4g04790, mitochondrial	no	no			no
100306303	GLYMA_03G214500	M2	yes	NADH dehydrogenase [ubiquinone] iron-sulfur protein 5-B	no	no			yes
100306304	GLYMA_17G067100	M2	yes	small nuclear ribonucleoprotein E	no	no			no
100306305	GLYMA_06G064200	M2	yes	60S ribosomal protein L39	no	UP_15		yes	yes
100306306	GLYMA_18G231900	M8	yes	uncharacterized LOC100306306	no	no			no
100306311	GLYMA_04G063200	M11	yes	uncharacterized LOC100306311	DOWN_7	UP_10			no
100306313	GLYMA_07G031300	M1	no	uncharacterized LOC100306313	no	no			no
100306318	GLYMA_16G046500	M8	yes	40S ribosomal protein S27	no	no			no
100306320	GLYMA_08G069100	M10	yes	uncharacterized LOC100306320	UP_7	no			no
100306321	GLYMA_15G053300	M0	no	CD2 antigen cytoplasmic tail-binding protein 2 homolog	no	no			no
100306322	GLYMA_06G071500	M2	yes	putative histone H2A	no	no			no
100306323	GLYMA_10G031200	M3	no	uncharacterized LOC100306323	no	no			no
100306324	GLYMA_01G187800	M4	no	uncharacterized LOC100306324	no	no			no
100306326	GLYMA_19G173200	M8	no	RNA recognition motif-containing protein	no	no			no
100306327	GLYMA_13G093500	M6	no	putative glutamine dumper family protein	no	no			no
100306329	GLYMA_16G154200	M1	no	SNARE superfamily protein	no	no			no
100306330	GLYMA_06G163000	M0	no	uncharacterized LOC100306330	no	no			no
100306331	GLYMA_05G027700	M0	no	uncharacterized LOC100306331	no	no			no
100306333	GLYMA_05G034500	M3	yes	gibberellin-regulated protein 7	DOWN_1	no			no
100306335	GLYMA_05G223800	M8	yes	uncharacterized LOC100306335	no	no			yes
100306336	GLYMA_09G097700	M0	no	putative vesicle-associated membrane protein	no	no			no
100306337	GLYMA_05G076700	M1	no	uncharacterized LOC100306337	no	no			no
100306338	GLYMA_03G073400	M7	yes	uncharacterized LOC100306338	UP_10	UP_15		yes	no
100306341	GLYMA_13G087000	M2	yes	zinc finger CCCH domain-containing protein 15 homolog	no	no			no
100306342	GLYMA_17G016700	M1	no	uncharacterized LOC100306342	no	no			no
100306343	GLYMA_19G166200	M0	no	uncharacterized LOC100306343	no	no			no
100306344	GLYMA_04G015800	M10	no	uncharacterized LOC100306344	no	no			no
100306346	GLYMA_13G094100	M7	yes	SCP-like extracellular protein domain-containing protein	DOWN_3	no			no
100306347	GLYMA_03G140500	M2	yes	AN1-type zinc finger family protein	no	no			yes
100306348	GLYMA_10G036900	M1	yes	NuA4-domain containing protein	no	no			no
100306350	GLYMA_18G005200	M1	yes	uncharacterized LOC100306350	no	no			no
100306352	GLYMA_07G040900	M2	yes	uncharacterized LOC100306352	no	no			no
100306354	GLYMA_06G193800	M16	yes	gibberellin-regulated protein 11	no	no			no
100306355	GLYMA_17G114300	M0	no	uncharacterized LOC100306355	no	no			no
100306356	GLYMA_05G112200	M2	yes	uncharacterized LOC100306356	no	no			no	yes
100306357	GLYMA_13G300200	M2	yes	40S ribosomal protein S28	no	no			yes
100306359	GLYMA_08G082700	M2	yes	sm-like protein LSM5	no	no			yes
100306361	GLYMA_08G030600	M2	yes	uncharacterized LOC100306361	no	no			no
100306363	GLYMA_17G030100	M3	yes	pathogenesis-related protein	DOWN_7	no			no
100306364	GLYMA_02G238700	M10	no	CBS domain-containing protein	no	no			no
100306365	GLYMA_18G110000	M8	yes	uncharacterized LOC100306365	no	no			no
100306368	GLYMA_07G140800	M0	no	adenine nucleotide alpha hydrolases superfamily protein	no	DOWN_14		yes	no
100306369	GLYMA_10G017600	M2	yes	uncharacterized LOC100306369	no	no			no
100306371	GLYMA_17G160400	M8	no	uncharacterized LOC100306371	no	no			no
100306372	GLYMA_13G297500	M0	no	DTW domain-containing protein	no	no			no
100306373	GLYMA_10G151000	M7	yes	hypothetical protein	UP_1	no			yes
100306376	GLYMA_03G164500	M2	yes	H/ACA ribonucleoprotein complex subunit 3-like protein	no	no			no
100306377	GLYMA_04G012400	M5	no	uncharacterized LOC100306377	no	no			no
100306378	GLYMA_11G021400	M2	yes	2-C-methyl-D-erythritol 2,4-cyclodiphosphate synthase, chloroplastic-like	no	no			no
100306379	GLYMA_06G266700	M19	no	TRX domain-containing protein	no	no			no
100306380	GLYMA_19G258500	M2	yes	uncharacterized LOC100306380	no	no			yes
100306382	GLYMA_11G183100	M8	yes	uncharacterized LOC100306382	no	no			no	yes
100306384	GLYMA_03G125800	M8	yes	uncharacterized LOC100306384	no	no			no
100306385	GLYMA_19G244900	M0	no	uncharacterized LOC100306385	no	no			no
100306386	GLYMA_14G053200	M2	yes	protein transport protein Sec61 subunit gamma	no	no			yes
100306387	GLYMA_09G215500	M2	yes	uncharacterized LOC100306387	no	no			no
100306388	GLYMA_07G106200	M0	no	uncharacterized LOC100306388	no	no			no
100306390	GLYMA_13G310500	M2	yes	uncharacterized LOC100306390	no	no			yes
100306392	GLYMA_15G134800	M2	yes	50S ribosomal protein L7/L12-like	no	no			no
100306394	GLYMA_03G154800	M5	no	uncharacterized LOC100306394	no	no			no
100306395	GLYMA_07G021400	M1	yes	uncharacterized LOC100306395	no	no			no
100306396	GLYMA_13G283600	M11	yes	calcium-binding protein PBP1-like protein	DOWN_7	no			no
100306398	GLYMA_19G197500	M2	yes	ubiquitin-protein ligase	no	no			yes
100306399	GLYMA_13G268402v4	M2	yes	ubiquitin-binding domain-containing protein	no	no			no
100306401	GLYMA_13G051200	M8	yes	uncharacterized LOC100306401	no	no			yes
100306402	GLYMA_10G270900	M0	no	uncharacterized LOC100306402	no	no			no
100306404	GLYMA_02G010200	M0	no	uncharacterized LOC100306404	no	no			no
100306406	GLYMA_19G099900	M1	yes	uncharacterized LOC100306406	no	no			no
100306407	GLYMA_14G177600	M5	no	putative phytocyanin	no	no			no
100306409	GLYMA_02G088900	M7	yes	alpha-amylase inhibitor/lipid transfer/seed storage family protein	UP_1	no			yes
100306411	GLYMA_11G031200	M0	no	adenine phosphoribosyl transferase	no	no			no
100306412	GLYMA_08G333100	M0	no	uncharacterized LOC100306412	no	no			no
100306414	GLYMA_10G010100	M5	no	putative NIM1-interacting family protein	UP_13	no			no
100306415	GLYMA_20G187100	M2	yes	copper transport protein ATX1	no	no			no
100306416	GLYMA_18G266200	M9	yes	histone H3.2	DOWN_12	UP_13			no
100306418	GLYMA_17G114100	M2	yes	ribosomal protein L36	no	no			no
100306419		M19	no	uncharacterized LOC100306419	DOWN_12	no			no
100306420	GLYMA_19G166900	M6	no	BRCA1 carboxy-terminal domain-containing protein	no	no			no
100306421	GLYMA_18G187300	M5	no	uncharacterized LOC100306421	no	no			no
100306422	GLYMA_10G258800	M5	no	leucine-rich repeat protein	no	no			no
100306423	GLYMA_07G216400	M0	no	uncharacterized LOC100306423	no	no			no
100306424	GLYMA_01G201000	M0	no	uncharacterized LOC100306424	no	no			no
100306426	GLYMA_02G205100	M2	yes	UPF0057 membrane protein At4g30660	no	no			no
100306427	GLYMA_17G151000v4	M9	no	FCS-like zinc finger	no	DOWN_15		yes	no
100306429	GLYMA_14G093100	M0	no	metallothionein-like protein 1	no	no			no
100306430	GLYMA_19G211600	M14	no	late embryogenesis abundant protein	no	no			no
100306431	GLYMA_17G201700	M1	no	glycosyltransferase BC10	no	no			no
100306433	GLYMA_20G141700	M2	yes	cysteine-rich PDZ-binding protein-like	no	no			no
100306435	GLYMA_07G090800	M0	no	uncharacterized LOC100306435	no	no			no
100306436	GLYMA_13G352300	M2	yes	jacalin-related lectin 19	no	no			no
100306437	GLYMA_13G100600	M0	no	tRNA-specific adenosine deaminase TAD2	no	no			no
100306438	GLYMA_18G245900	M8	yes	putative acyl carrier protein, mitochondrial	no	no			no
100306439	GLYMA_11G041800	M0	no	uncharacterized LOC100306439	no	no			no
100306440	GLYMA_13G009100	M3	yes	PHD transcription factor	UP_1	no			no	yes
100306442	GLYMA_09G181100	M10	no	alpha-amylase inhibitor/lipid transfer/seed storage family protein	no	no			no
100306444	GLYMA_09G130400	M3	no	heavy-metal-associated domain-containing protein	no	no			no
100306445	GLYMA_17G045500	M1	yes	CSN8/PSMD8/EIF3K domain-containing protein	no	no			no
100306447	GLYMA_02G108000	M6	no	putative ribonuclease T2	no	no			no
100306448	GLYMA_10G069600	M5	no	Rab GTPase family 11-like protein	no	no			no
100306449	GLYMA_13G310400	M12	no	uncharacterized LOC100306449	no	no			no
100306450	GLYMA_20G108500	M2	yes	uncharacterized LOC100306450	no	no			no
100306452	GLYMA_17G002300	M2	yes	NADH dehydrogenase [ubiquinone] 1 beta subcomplex subunit 3-B	no	no			yes
100306453	GLYMA_05G090000	M0	no	double-stranded RNA binding motif-containing protein	no	no			no
100306454	GLYMA_18G255200	M2	yes	uncharacterized LOC100306454	no	no			no
100306457	GLYMA_06G033900	M0	no	methyladenine glycosylase domain-containing protein	no	no			no
100306458	GLYMA_16G123700	M0	no	uncharacterized LOC100306458	no	no			no
100306460	GLYMA_12G002200	M2	yes	uncharacterized LOC100306460	no	no			no
100306461	GLYMA_04G214000	M7	no	pectinesterase inhibitor domain-containing protein	DOWN_1	no			no
100306462	GLYMA_19G053100	M8	yes	uncharacterized LOC100306462	no	no			no
100306463	GLYMA_18G133800	M2	no	uncharacterized LOC100306463	no	no			no
100306464	GLYMA_01G045400	M0	no	uncharacterized LOC100306464	no	no			no
100306465	GLYMA_10G284900	M0	no	E3 ubiquitin ligase BIG BROTHER-related	no	no			no
100306466	GLYMA_01G144800	M11	no	peptidyl-prolyl cis-trans isomerase CYP42	no	no			no
100306467	GLYMA_08G344200	M0	no	uncharacterized LOC100306467	no	no			no
100306468	GLYMA_16G147100	M8	yes	uncharacterized LOC100306468	no	no			no
100306469	GLYMA_07G011700	M0	no	inorganic pyrophosphatase 1-like protein	no	no			no
100306470	GLYMA_13G094200	M1	yes	SCP-like extracellular protein domain-containing protein	no	no			no
100306471	GLYMA_16G128200	M0	no	protein N-lysine methyltransferase MTTL21A	no	no			no
100306472	GLYMA_08G029600	M0	no	thiamine phosphate phosphatase-like protein	no	no			no
100306473	GLYMA_19G145000	M8	yes	40S ribosomal protein S20	no	no			no
100306474	GLYMA_20G167600	M8	no	40S ribosomal protein S18	no	no			no
100306475	GLYMA_17G109000	M0	no	uncharacterized LOC100306475	no	no			no
100306476	GLYMA_14G008500	M8	yes	uncharacterized LOC100306476	no	no			no
100306477	GLYMA_18G008200	M2	yes	protein kish	no	no			yes
100306479	GLYMA_18G294200	M0	no	non-specific lipid-transfer protein 2	no	no			no
100306480	GLYMA_10G264300	M0	no	uncharacterized LOC100306480	no	no			no
100306481	GLYMA_17G071200	M2	yes	uncharacterized LOC100306481	no	no			no
100306483	GLYMA_05G154600	M6	no	alpha-amylase inhibitor/lipid transfer/seed storage family protein	no	no			no
100306485	GLYMA_13G104200	M2	yes	transmembrane protein 258	no	no			yes
100306486	GLYMA_20G189700	M2	yes	uncharacterized LOC100306486	no	no			no
100306487	GLYMA_08G204600	M2	yes	protein CURVATURE THYLAKOID 1C-like	no	no			no
100306488	GLYMA_08G046600	M2	yes	uncharacterized LOC100306488	no	no			no
100306489	GLYMA_17G118500	M3	no	uncharacterized LOC100306489	DOWN_12	no			no
100306492	GLYMA_13G111600	M0	no	uncharacterized LOC100306492	no	no			no
100306493	GLYMA_13G175500	M19	no	uncharacterized LOC100306493	no	no			no
100306495		M2	yes	uncharacterized LOC100306495	no	no			no
100306497	GLYMA_10G231300	M2	yes	uncharacterized LOC100306497	no	no			no
100306498	GLYMA_08G105900	M8	no	uncharacterized LOC100306498	no	no			no
100306499	GLYMA_13G116200	M10	no	uncharacterized LOC100306499	no	no			no
100306502	GLYMA_12G066300	M2	yes	uncharacterized LOC100306502	no	no			yes
100306503	GLYMA_15G015500	M2	yes	60S ribosomal protein L37	no	no			no
100306505	GLYMA_12G058500	M1	no	uncharacterized LOC100306505	no	no			no
100306506	GLYMA_14G070500	M2	yes	uncharacterized LOC100306506	no	no			no
100306508	GLYMA_18G220700	M0	no	transducin beta-like protein 2	no	no			no
100306509	GLYMA_08G160000	M2	yes	uncharacterized LOC100306509	no	no			no
100306511	GLYMA_20G096000	M2	yes	uncharacterized LOC100306511	no	no			yes
100306512	GLYMA_18G121600	M18	no	HVA22-like protein	DOWN_12	no			no
100306513	GLYMA_03G073710v4	M19	no	uncharacterized LOC100306513	no	no			no
100306514	GLYMA_17G140500	M8	yes	NADH-ubiquinone oxidoreductase ASHI subunit family protein	no	no			no
100306515	GLYMA_06G185600	M2	yes	putative NADH-ubiquinone oxidoreductase B8 subunit	no	no			no
100306517	GLYMA_02G056900	M0	no	uncharacterized LOC100306517	no	no			no
100306519	GLYMA_19G195900	M2	yes	vps55 superfamily protein	no	no			no
100306522	GLYMA_06G100300	M0	no	uncharacterized LOC100306522	no	no			no
100306523	GLYMA_02G034600	M2	yes	uncharacterized LOC100306523	no	no			no
100306524	GLYMA_15G184900	M1	no	uncharacterized LOC100306524	no	no			no
100306526	GLYMA_12G114600	M0	no	uncharacterized LOC100306526	no	no			no
100306530	GLYMA_11G211000	M2	yes	hypothetical protein	no	no			no
100306532	GLYMA_11G025800	M0	no	uncharacterized LOC100306532	no	no			no
100306533	GLYMA_14G082400	M0	no	EF-hand domain-containing protein	no	no			no
100306537	GLYMA_07G123600	M2	yes	uncharacterized LOC100306537	no	no			no
100306541	GLYMA_17G113200v4	M0	no	glycosyl hydrolase family protein	no	no			no
100306543	GLYMA_16G097600	M2	yes	uncharacterized LOC100306543	no	no			no
100306544	GLYMA_18G063100	M0	no	HSP20-like chaperones superfamily protein	no	no			no
100306545	GLYMA_13G004200	M3	no	uncharacterized LOC100306545	no	no			no
100306547	GLYMA_02G082300	M2	yes	uncharacterized LOC100306547	no	no			no
100306549	GLYMA_18G260600	M6	no	uncharacterized LOC100306549	no	no			no
100306550	GLYMA_13G139900	M2	yes	uncharacterized LOC100306550	no	no			no
100306552	GLYMA_17G062100	M10	no	uncharacterized LOC100306552	no	no			no
100306554	GLYMA_04G020300	M22	no	plastocyanin	DOWN_15	DOWN_15	yes	yes	no
100306555	GLYMA_18G243200	M0	no	uncharacterized LOC100306555	no	no			no
100306557	GLYMA_05G196300	M5	yes	putative SAUR-like auxin-responsive protein	no	no			no
100306558	GLYMA_20G100600	M10	no	high-mobility group box protein	DOWN_7	no			no
100306559	GLYMA_13G065000	M1	yes	SPFH domain-containing protein	no	no			no
100306560	GLYMA_20G023400	M2	no	uncharacterized LOC100306560	no	no			no	yes
100306561	GLYMA_15G046700	M11	no	uncharacterized LOC100306561	no	no			no
100306562	GLYMA_18G014000v4	M4	no	uncharacterized LOC100306562	no	no			no
100306564	GLYMA_03G004700	M2	yes	uncharacterized LOC100306564	no	no			yes
100306566	GLYMA_15G095300	M8	yes	uncharacterized LOC100306566	no	no			no
100306567	GLYMA_13G106000	M2	yes	uncharacterized LOC100306567	no	no			no
100306570	GLYMA_01G219400	M3	yes	uncharacterized LOC100306570	UP_1	no			no
100306571	GLYMA_03G010900	M2	yes	uncharacterized LOC100306571	no	no			no
100306572	GLYMA_17G036700	M1	yes	uncharacterized LOC100306572	no	no			no
100306575	GLYMA_12G150700	M2	yes	uncharacterized LOC100306575	no	no			no
100306577	GLYMA_01G182300	M8	yes	uncharacterized LOC100306577	no	no			no
100306578	GLYMA_18G228600	M7	no	uncharacterized LOC100306578	no	no			no
100306579	GLYMA_13G334300	M9	no	uncharacterized LOC100306579	DOWN_12	no			no
100306580	GLYMA_10G224100	M0	no	thioredoxin Y1-like protein	no	no			no
100306581	GLYMA_20G249100	M1	yes	PWWP-DOMAIN INTERACTOR OF POLYCOMBS1-like	no	no			no
100306582	GLYMA_10G011100	M2	yes	uncharacterized LOC100306582	no	no			no
100306583	GLYMA_06G225000	M2	yes	uncharacterized LOC100306583	no	no			no
100306585	GLYMA_11G119200	M7	no	uncharacterized LOC100306585	DOWN_14	DOWN_14	yes	yes	no
100306586	GLYMA_01G221900	M2	yes	uncharacterized LOC100306586	no	no			no
100306588	GLYMA_01G234900	M6	no	uncharacterized LOC100306588	no	no			no
100306589	GLYMA_13G212800	M10	no	uncharacterized LOC100306589	no	no			no
100306590	GLYMA_08G047200	M5	no	uncharacterized LOC100306590	no	no			no
100306591	GLYMA_17G092500	M6	no	uncharacterized LOC100306591	no	no			no
100306592	GLYMA_06G108600	M5	no	uncharacterized LOC100306592	no	no			no
100306593	GLYMA_18G293600	M2	no	uncharacterized LOC100306593	no	no			no
100306595	GLYMA_02G009500	M2	yes	putative NIM1-interacting family protein	no	no			no
100306596	GLYMA_02G155400	M8	yes	uncharacterized LOC100306596	no	no			no
100306597	GLYMA_16G054900	M2	yes	uncharacterized LOC100306597	no	no			no
100306599	GLYMA_19G226600	M0	no	peptidase C15, pyroglutamyl peptidase I-like protein	no	no			no
100306600	GLYMA_17G069500	M3	yes	uncharacterized LOC100306600	UP_1	no			yes
100306602	GLYMA_11G154900	M0	no	repetitive proline-rich cell wall protein 3	no	no			no
100306603	GLYMA_07G121000	M0	no	UMP/CMP kinase family protein	no	no			no
100306604	GLYMA_07G045700	M1	yes	uncharacterized LOC100306604	no	no			no
100306606	GLYMA_06G132400	M2	yes	uncharacterized LOC100306606	no	no			no
100306608	GLYMA_13G282200	M3	no	uncharacterized LOC100306608	DOWN_6	UP_6			no
100306609	GLYMA_02G270200	M1	no	uncharacterized LOC100306609	no	no			no
100306610	GLYMA_07G139300	M7	yes	uncharacterized LOC100306610	UP_1	no			no
100306611	GLYMA_13G324300	M6	no	uncharacterized LOC100306611	DOWN_7	no			no
100306612	GLYMA_06G141500	M1	no	uncharacterized LOC100306612	no	no			no
100306614	GLYMA_08G157600	M2	yes	uncharacterized LOC100306614	no	no			no
100306615	GLYMA_08G150200	M2	yes	uncharacterized LOC100306615	no	no			yes
100306616	GLYMA_12G028700	M2	yes	uncharacterized LOC100306616	no	no			no
100306617	GLYMA_09G250900	M16	no	uncharacterized LOC100306617	no	no			no
100306618	GLYMA_07G156500	M2	yes	uncharacterized LOC100306618	no	no			no
100306619	GLYMA_18G054800	M2	yes	uncharacterized LOC100306619	no	no			no
100306620	GLYMA_09G192800	M6	no	uncharacterized LOC100306620	no	no			no
100306621	GLYMA_06G166600	M2	yes	mitochondrial import inner membrane translocase subunit TIM8	no	no			no
100306622	GLYMA_10G282700	M0	no	translation initiation factor IF3-1, mitochondrial	no	no			no
100306624	GLYMA_13G133900	M8	yes	uncharacterized LOC100306624	no	no			no
100306625	GLYMA_02G303200	M2	yes	uncharacterized LOC100306625	no	no			no
100306626	GLYMA_03G197600	M8	yes	uncharacterized LOC100306626	no	no			yes
100306627	GLYMA_02G072400	M2	yes	arabinogalactan protein 14	no	no			no
100306628	GLYMA_11G246700	M0	no	uncharacterized LOC100306628	no	no			no
100306629	GLYMA_09G263000	M2	yes	uncharacterized LOC100306629	no	no			yes
100306631	GLYMA_03G239600	M0	no	signal peptidase complex subunit	no	no			no
100306632	GLYMA_15G008300	M7	yes	uncharacterized LOC100306632	UP_2	no			no
100306633	GLYMA_13G166400	M2	yes	uncharacterized LOC100306633	no	no			yes
100306634	GLYMA_20G249700	M2	yes	uncharacterized LOC100306634	no	no			no
100306638	GLYMA_04G176900	M1	no	helix loop helix domain-containing protein	no	no			no	yes
100306639	GLYMA_01G052400	M4	no	uncharacterized LOC100306639	no	no			no
100306640	GLYMA_02G242200	M0	no	uncharacterized LOC100306640	no	no			no
100306641	GLYMA_03G196800	M2	yes	uncharacterized LOC100306641	no	no			no
100306642	GLYMA_14G179100	M2	yes	uncharacterized LOC100306642	no	no			no
100306643	GLYMA_13G285600	M2	yes	uncharacterized LOC100306643	no	no			no
100306644	GLYMA_01G080900	M5	no	uncharacterized LOC100306644	no	no			no
100306645	GLYMA_13G241500	M0	no	uncharacterized LOC100306645	no	no			no
100306646	GLYMA_10G221600	M8	yes	uncharacterized LOC100306646	no	no			no
100306647	GLYMA_11G150300	M6	no	dirigent domain-containing protein	no	no			no
100306648	GLYMA_07G253100	M5	no	putative histidine-containing phosphotransfer protein	no	no			no
100306649	GLYMA_11G075600	M2	no	uncharacterized LOC100306649	no	no			no
100306652	GLYMA_03G080100	M2	yes	putative cytochrome B5	no	no			no
100306655	GLYMA_17G043700	M2	yes	CCT and tify domains-containing protein	no	no			no
100306656	GLYMA_15G146600	M7	no	SRPBCC domain-containing protein	no	no			no
100306657	GLYMA_13G341200	M8	yes	uncharacterized LOC100306657	no	no			no
100306658	GLYMA_20G110900	M1	yes	uncharacterized LOC100306658	no	no			no
100306659	GLYMA_17G000400	M8	no	transcription elongation factor SPT4-like protein	no	no			no
100306660	GLYMA_03G230600	M0	no	uncharacterized LOC100306660	no	no			no
100306661	GLYMA_16G037900	M3	yes	uncharacterized LOC100306661	UP_7	DOWN_15		yes	no
100306663	GLYMA_05G104300	M5	no	uncharacterized protein At2g23090	no	no			no
100306664	GLYMA_13G318600	M2	no	stress-responsive A/B barrel domain-containing protein	no	no			no
100306665	GLYMA_10G157800	M7	yes	uncharacterized LOC100306665	UP_7	no			no
100306666	GLYMA_17G101800	M2	yes	RING/U-box superfamily protein	no	no			no
100306667	GLYMA_13G090800	M0	no	RecF/RecN/SMC N terminal domain-containing protein	no	no			no
100306668	GLYMA_10G243500	M14	no	uncharacterized LOC100306668	no	no			no
100306669	GLYMA_15G145400	M2	yes	protein DEHYDRATION-INDUCED 19-like	no	no			no
100306670	GLYMA_07G266000	M0	no	cysteine proteinase inhibitor 1	no	no			no
100306671	GLYMA_05G246900	M2	no	uncharacterized LOC100306671	no	no			no
100306672	GLYMA_04G019400	M2	yes	uncharacterized LOC100306672	no	no			no
100306673	GLYMA_06G092700	M2	no	uncharacterized LOC100306673	no	no			no
100306674	GLYMA_04G181200	M2	yes	protein DSS1 HOMOLOG ON CHROMOSOM V	no	no			yes
100306675	GLYMA_06G063800	M3	no	deSI-like protein At4g17486	DOWN_12	no			no
100306677	GLYMA_06G195300	M5	no	uncharacterized LOC100306677	no	no			no
100306678	GLYMA_09G131100	M11	no	uncharacterized LOC100306678	DOWN_12	no			no
100306680	GLYMA_07G213700	M0	no	thioredoxin-like superfamily protein	no	no			no
100306682	GLYMA_02G000900	M2	yes	BolA-like domain-containing protein	no	no			no
100306683	GLYMA_17G117200	M3	no	uncharacterized LOC100306683	DOWN_4	UP_15		yes	no
100306685	GLYMA_11G003800	M1	no	uncharacterized LOC100306685	no	no			no
100306686	GLYMA_09G124600	M1	no	putative peroxygenase	no	no			no
100306687	GLYMA_09G038200	M4	yes	GTP-binding protein SAR1A-like	no	no			no
100306688	GLYMA_08G299000	M11	yes	uncharacterized LOC100306688	no	UP_13			no
100306689	GLYMA_03G155200	M6	no	uncharacterized LOC100306689	no	no			no
100306690	GLYMA_05G047500	M2	yes	DDA1 and SAP domain-containing protein	no	no			no
100306691	GLYMA_09G078400	M2	yes	Nup88 domain-containing protein	no	no			yes
100306692	GLYMA_05G161700	M3	yes	ER lumen protein-retaining receptor	no	no			no
100306693	GLYMA_18G233000	M8	yes	uncharacterized LOC100306693	no	no			no
100306694	GLYMA_01G046200	M5	yes	haloacid dehalogenase-like hydrolase domain-containing protein	no	no			yes
100306695	GLYMA_14G047100	M2	yes	uncharacterized LOC100306695	no	no			no
100306697	GLYMA_17G177300	M0	no	uncharacterized LOC100306697	no	no			no
100306698	GLYMA_19G096500	M2	yes	ubiquitin-like protein	no	no			no
100306699	GLYMA_10G039900	M8	yes	uncharacterized LOC100306699	no	no			no
100306701	GLYMA_08G348300	M1	no	ethylene-responsive transcription factor-like protein At4g13040	no	no			no	yes
100306702	GLYMA_10G263000	M0	no	uncharacterized LOC100306702	no	no			no
100306703	GLYMA_13G168600	M6	no	farnesyltransferase ERA1B	no	no			no
100306704	GLYMA_04G052600	M5	no	uncharacterized LOC100306704	UP_7	no			no
100306705	GLYMA_13G363700	M0	no	Asp/Glu/Hydantoin racemase superfamily protein	no	no			no
100306707	GLYMA_12G228900	M2	yes	uncharacterized LOC100306707	no	no			no
100306708	GLYMA_15G170200	M0	no	putative translation machinery-associated protein	no	no			no
100306709	GLYMA_01G082400	M21	no	agenet and bromo-adjacent homology domain-containing protein	no	no			no
100306710	GLYMA_15G009700	M2	yes	putative peptide deformylase	no	no			no
100306711	GLYMA_17G226500	M10	no	uncharacterized LOC100306711	no	UP_13			no
100306715	GLYMA_10G260400	M4	no	homeobox protein HAT3.1	no	no			no	yes
100306716	GLYMA_12G119200	M14	no	thioredoxin-like superfamily protein	no	no			no
100306717	GLYMA_13G108600	M2	yes	uncharacterized LOC100306717	no	no			no
100306718	GLYMA_04G039200	M2	yes	uncharacterized LOC100306718	no	no			no
100306719	GLYMA_17G036300	M3	yes	cell-wall inhibitor of beta-fructosidase	UP_1	no			yes
100306721	GLYMA_11G189200	M1	yes	pentatricopeptide repeat-containing protein At1g74900, mitochondrial	no	no			no
100306722	GLYMA_19G131600	M2	no	mitochondrial fission 1 protein A-like	no	no			no
100337654	GLYMA_10G120900	M0	no	ubiquitin specific protease 12	no	no			no
100337655	GLYMA_20G071000	M6	no	ubiquitin specific protease 12	no	no			no
100499208	GLYMA_12G214100	M11	yes	CC-NB-LRR resistance (R) protein	DOWN_7	UP_13			no
100499218	GLYMA_03G084000	M7	no	RIN4a protein	no	no			no
100499219	GLYMA_18G166800	M13	no	RIN4c protein	no	no			no
100499220	GLYMA_08G349500	M1	yes	RIN4d protein	no	no			no
100499623	GLYMA_02G236500	M2	yes	trans-cinnamate 4-monooxygenase	no	no			no
100499624	GLYMA_15G268500	M1	yes	citrate synthase	no	no			no
100499625	GLYMA_01G162800	M1	no	aconitate hydratase 1	no	no			no
100499626	GLYMA_07G151300	M0	no	omega-3 fatty acid desaturase, chloroplastic	no	no			no
100499627	GLYMA_12G108400	M2	no	LRR receptor-like kinase	no	no			no
100499628	GLYMA_19G134200	M21	no	NBS-LRR disease resistance protein	no	no			no
100499629	GLYMA_04G218300	M6	no	brassinosteroid receptor	no	no			no
100499630	GLYMA_17G186600	M1	yes	Elongation factor 1-alpha	no	no			no
100499631	GLYMA_18G287100	M21	no	NBS-LRR disease-resistance protein scn3r1	no	no			no
100499632	GLYMA_04G165500	M2	yes	eukaryotic translation initiation factor 5A3	no	no			no
100499633	GLYMA_07G037300	M2	yes	ELF4-like protein	no	no			no
100499636	GLYMA_13G222400	M1	yes	eukaryotic translation initiation factor 4E	no	no			no
100499637	GLYMA_07G102500	M5	no	auxin efflux carrier component 1b	no	no			no
100499638	GLYMA_13G101900	M16	no	auxin efflux carrier component 2a	no	no			no
100499639	GLYMA_09G121700	M1	yes	protein kinase family protein	no	no			no
100499640	GLYMA_13G054400	M1	yes	FERONIA receptor-like kinase	no	no			no
100499642	GLYMA_19G220300	M2	yes	serine/threonine protein kinase	no	no			no
100499644	GLYMA_09G273300	M1	yes	FERONIA receptor-like kinase	no	no			no
100499646	GLYMA_17G156300	M5	no	receptor-like protein kinase	no	no			no
100499647	GLYMA_19G019900	M5	no	serine/threonine protein kinase-like protein	no	no			no
100499648	GLYMA_10G047900	M8	no	protein kinase-like protein	no	no			no
100499649	GLYMA_11G208900	M1	no	calcineurin-like phosphoesterase	no	no			no
100499652	GLYMA_03G075200	M4	yes	NB-LRR type disease resistance protein	no	no			no
100499653	GLYMA_06G259800	M3	yes	TIR-NBS-LRR type disease resistance protein	DOWN_7	no			no
100499656	GLYMA_12G162300	M2	no	30S ribosomal protein S20, chloroplastic	no	no			no
100499657	GLYMA_08G042300	M8	yes	40S ribosomal protein S15	no	no			no
100499658	GLYMA_06G054700	M3	no	class II heat shock protein	UP_7	no			no
100499660	GLYMA_U0030002	M0	no	uncharacterized protein At1g32220, chloroplastic	no	no			no
100499661	GLYMA_16G084800	M2	yes	uncharacterized LOC100499661	no	no			no
100499662	GLYMA_08G061200	M5	no	uncharacterized LOC100499662	no	no			no
[truncated: 24,796 more rows]

## Sheet: Table S4
Table S4. Differentially expressed gene (DEG) analysis coupled with weighted gene co-expression network analysis (WGCNA).
All 25 modules (M) are depicted. The four different contrasts (i, ii, iii and iv) in which the DEG condition was achieved are shown, as well as the status (up- or down- regulated) and the regulation level (TOTAL, PAR, or TOTAL+PAR).
Condition DEG	Status	Regulation level	M0	M1	M2	M3	M4	M5	M6	M7	M8	M9	M10	M11	M12	M13	M14	M15	M16	M17	M18	M19	M20	M21	M22	M23	M24
i) N+WR vs N+WW	Downregulated	TOTAL	5	8	1	32	6	48	14	49	5	53	14	50	18	12	0	0	0	0	17	11	0	0	0	0	2
		PAR	9	1	13	27	0	5	21	37	7	12	8	38	8	0	0	0	0	0	5	2	1	0	0	0	0
		TOTAL+PAR	2	0	2	109	0	37	17	146	2	37	30	79	41	8	0	0	0	0	28	20	1	0	0	3	1
	Upregulated	TOTAL	9	6	7	70	26	25	4	15	0	17	8	3	1	1	0	3	1	20	2	0	0	1	0	0	0
		PAR	8	0	1	70	0	6	60	13	0	1	18	0	0	0	1	0	3	0	1	1	0	1	0	0	0
		TOTAL+PAR	10	0	4	211	4	22	55	15	1	4	37	0	0	0	0	0	0	1	5	3	0	3	0	0	1
ii) N+WR vs NN+WR	Downregulated	TOTAL	8	1	2	5	0	1	4	48	0	0	3	0	1	22	0	0	0	0	5	3	0	0	0	4	0
		PAR	2	3	2	1	6	0	6	22	0	0	0	0	4	2	0	0	0	0	0	0	1	0	0	0	1
		TOTAL+PAR	2	0	2	8	0	0	5	64	0	0	0	0	1	14	0	0	0	0	2	1	0	0	0	4	0
	Upregulated	TOTAL	1	0	0	3	0	0	1	4	0	1	1	0	0	1	0	0	0	0	0	0	0	0	1	0	0
		PAR	1	2	1	4	0	0	2	3	0	1	0	0	1	2	1	0	0	0	0	0	0	0	0	0	0
		TOTAL+PAR	0	1	0	1	0	0	2	4	0	1	3	0	3	0	0	0	0	0	1	1	0	0	0	0	0
iii) NN+WR vs NN+WW	Downregulated	TOTAL	7	2	1	2	0	10	4	10	0	0	0	0	2	0	6	0	0	0	1	0	0	0	1	0	1
		PAR	5	1	0	2	0	5	4	10	0	0	0	0	2	0	0	0	0	0	0	0	0	0	1	0	0
		TOTAL+PAR	7	0	1	1	0	12	1	21	0	0	2	0	10	0	1	0	0	0	0	0	0	0	2	1	0
	Upregulated	TOTAL	2	0	1	1	1	4	4	7	0	0	0	0	2	0	1	0	0	0	0	0	0	0	0	2	0
		PAR	4	0	4	0	0	3	7	4	0	1	0	0	2	0	5	0	0	0	0	0	1	1	0	3	0
		TOTAL+PAR	6	0	0	5	0	8	12	14	0	0	0	0	2	0	4	0	0	0	0	0	3	1	0	11	1
iv) N+WW vs NN+WW	Downregulated	TOTAL	11	5	0	2	5	1	1	4	2	3	13	0	5	0	2	0	0	3	0	0	1	0	0	0	0
		PAR	13	5	0	6	6	0	0	5	0	2	9	0	5	0	1	0	0	0	0	0	4	0	1	1	0
		TOTAL+PAR	4	0	0	2	1	0	0	0	1	2	13	0	3	0	2	0	0	0	0	0	0	0	0	0	0
	Upregulated	TOTAL	6	1	3	5	2	0	2	4	8	23	15	61	5	1	0	0	0	0	0	0	1	0	0	0	0
		PAR	3	2	17	3	2	2	0	2	3	15	1	4	8	0	4	0	0	0	0	0	1	0	0	2	1
		TOTAL+PAR	5	0	2	2	1	1	0	4	7	28	22	65	24	0	7	0	0	0	0	0	3	0	0	1	0

## Sheet: Table S5
Table S5. Weighted gene co-expression network analysis (WGCNA) modules most representative of the differentially expressed genes (DEGs) obtained in the four (i, ii, iii, iv) comparisons analysed. M3, M5, M6, M7, M9, M10, M11 and M12 are depicted. The status (up- or down-regulated) and the regulation level (TOTAL, PAR, or TOTAL+PAR) are also shown. The number of the modules' hub genes is presented…
Condition DEG	Status	Regulation level	ME 0	ME 1	ME 2	M3	ME 4	M5	M6	M7	ME 8	M9	M10	M11	M12	ME 13	ME 14	ME 15	ME 16	ME 17	ME 18	ME 19	ME 20	ME 21	ME 22	ME 23	ME 24
i) N+WR vs N+WW	Downregulated	TOTAL	5	8	1	32	6	48 (2)	14 (1)	49	5	53	14	50	18 (7)	12	0	0	0	0	17	11	0	0	0	0	2
		PAR	9	1	13	27	0	5	21 (1)	37	7	12	8	38 (10)	8 (2)	0	0	0	0	0	5	2	1	0	0	0	0
		TOTAL+PAR	2	0	2	109 (1)	0	37	17 (1)	146 (6)	2	37 (3)	30	79 (7)	41 (11)	8	0	0	0	0	28	20	1	0	0	3	1
	Upregulated	TOTAL	9	6	7	70	26	25 (1)	4	15	0	17	8	3	1	1	0	3	1	20	2	0	0	1	0	0	0
		PAR	8	0	1	70 (3)	0	6	60 (4)	13	0	1	18	0	0	0	1	0	3	0	1	1	0	1	0	0	0
		TOTAL+PAR	10	0	4	211 (5)	4	22	55 (2)	15	1	4	37 (5)	0	0	0	0	0	0	1	5	3	0	3	0	0	1
ii) N+WR vs NN+WR	Downregulated	TOTAL	8	1	2	5	0	1	4	48 (8)	0	0	3	0	1	22	0	0	0	0	5	3	0	0	0	4	0
		PAR	2	3	2	1	6	0	6	22 (2)	0	0	0	0	4	2	0	0	0	0	0	0	1	0	0	0	1
		TOTAL+PAR	2	0	2	8 (1)	0	0	5	64 (11)	0	0	0	0	1	14	0	0	0	0	2	1	0	0	0	4	0
	Upregulated	TOTAL	1	0	0	3 (1)	0	0	1	4	0	1	1	0	0	1	0	0	0	0	0	0	0	0	1	0	0
		PAR	1	2	1	4 (2)	0	0	2	3	0	1	0	0	1	2	1	0	0	0	0	0	0	0	0	0	0
		TOTAL+PAR	0	1	0	1	0	0	2	4	0	1	3	0	3	0	0	0	0	0	1	1	0	0	0	0	0
iii) NN+WR vs NN+WW	Downregulated	TOTAL	7	2	1	2	0	10	4	10	0	0	0	0	2	0	6	0	0	0	1	0	0	0	1	0	1
		PAR	5	1	0	2	0	5	4	10	0	0	0	0	2	0	0	0	0	0	0	0	0	0	1	0	0
		TOTAL+PAR	7	0	1	1	0	12	1	21	0	0	2	0	10	0	1	0	0	0	0	0	0	0	2	1	0
	Upregulated	TOTAL	2	0	1	1	1	4	4	7	0	0	0	0	2	0	1	0	0	0	0	0	0	0	0	2	0
		PAR	4	0	4	0	0	3	7	4	0	1	0	0	2	0	5	0	0	0	0	0	1	1	0	3	0
		TOTAL+PAR	6	0	0	5	0	8	12	14	0	0	0	0	2	0	4	0	0	0	0	0	3	1	0	11	1
iv) N+WW vs NN+WW	Downregulated	TOTAL	11	5	0	2	5	1	1	4	2	3	13 (2)	0	5	0	2	0	0	3	0	0	1	0	0	0	0
		PAR	13	5	0	6	6	0	0	5	0	2	9	0	5	0	1	0	0	0	0	0	4	0	1	1	0
		TOTAL+PAR	4	0	0	2	1	0	0	0	1	2	13 (1)	0	3	0	2	0	0	0	0	0	0	0	0	0	0
	Upregulated	TOTAL	6	1	3	5	2	0	2	4	8	23 (2)	15	61 (4)	5	1	0	0	0	0	0	0	1	0	0	0	0
		PAR	3	2	17	3	2	2	0	2	3	15	1	4	8	0	4	0	0	0	0	0	1	0	0	2	1
		TOTAL+PAR	5	0	2	2	1	1	0	4	7	28 (1)	22	65 (11)	24	0	7	0	0	0	0	0	3	0	0	1	0

## Sheet: Table S6
Table S6. Differentially expressed genes (DEGs) common to contrasts i) and iii) and contrasts ii) and iv) at the TOTAL, PAR, or TOTAL+PAR level, coupled with weighted gene co-expression network analysis (WGCNA).
All 25 modules (M) are depicted, as well as their status (up- or down- regulated).
Contrasts	Status	Regulation level	M0	M1	M2	M3	M4	M5	M6	M7	M8	M9	M10	M11	M12	M13	M14	M15	M16	M17	M18	M19	M20	M21	M22	M23	M24
i) N+WR vs N+WW and iii) NN+WR vs NN+WW	Downregulated	TOTAL	0	0	0	3	0	3	3	1	0	0	1	0	0	0	0	0	0	0	0	0	0	0	0	0	0
		PAR	0	0	0	1	0	0	0	3	0	0	0	0	0	0	0	0	0	0	0	0	0	0	0	0	0
		TOTAL+PAR	0	0	0	42	0	6	16	168	0	9	3	0	2	0	0	0	0	0	0	0	0	0	0	0	2
	Upregulated	TOTAL	0	0	0	0	0	1	0	3	0	0	0	0	0	0	0	0	0	0	0	0	0	0	0	0	0
		PAR	0	0	0	5	0	0	6	0	0	0	2	0	0	0	0	0	0	0	0	0	0	0	0	0	0
		TOTAL+PAR	0	0	0	112	0	10	27	87	0	0	1	0	0	0	0	0	0	0	0	0	0	1	0	0	1
ii) N+WR vs NN+WR and iv) N+WW vs NN+WW	Downregulated	TOTAL	0	0	0	0	0	0	0	1	0	0	0	0	0	0	0	0	0	0	0	0	0	0	0	0	0
		PAR	0	0	0	0	0	0	0	0	0	0	0	0	1	0	0	0	0	0	0	0	2	0	0	0	0
		TOTAL+PAR	0	0	0	0	0	0	0	0	0	0	0	0	2	1	0	0	0	0	0	0	3	0	0	0	0
	Upregulated	TOTAL	0	0	0	1	0	0	0	0	1	0	1	0	1	0	0	0	0	0	0	0	0	0	0	0	0
		PAR	0	0	0	0	0	0	0	0	0	0	0	0	1	0	0	0	0	0	0	0	0	0	0	0	0
		TOTAL+PAR	0	0	0	0	0	0	0	0	0	1	3	0	113	0	0	0	0	0	0	0	2	0	0	0	0

## Sheet: Table S7
Table S7. Differentially expressed genes (DEGs) common to contrasts i) and iii) and contrasts ii) and iv) at TOTAL+PAR level depicted according to their localization at the WGCNA modules shown in Table S5 (M3, M5, M6, M7, M9, M10, M11, and M12). The Venn diagrams are shown for clarity; the green area within represents the intersection of common DEGs at the TOTAL+PAR level between the respective c…
Venn diagram	Contrasts	Status	Regulation level	ME 0	ME 1	ME 2	M3	ME 4	M5	M6	M7	ME 8	M9	M10	M11	M12	0	4	0	0	0	0	0	1	0	0	2	1
	i) N+WR vs N+WW and iii) NN+WR vs NN+WW	Downregulated	TOTAL+PAR				42 (4)		6 (1)	16 (2)	168 (36)		9	3	0	2
				5	8	1											0	7	0	0	0	0	0	3	0	0	1	0
				9	1	13
		Upregulated	TOTAL+PAR				112 (46)		10 (1)	27 (2)	87 (27)		0	1	0	0
	ii) N+WR vs NN+WR and iv) N+WW vs NN+WW	Downregulated	TOTAL+PAR	8	1	2	0		0	0	0		0	0	0	2
		Upregulated	TOTAL+PAR				0		0	0	0		1	3	0	113 (30)
